# Supplementary material for: exo-4-[(1H-Benzimidazol-2-yl)meth­yl]-10-oxa-4-aza­tricyclo­[5.2.1.02,6]decane-3,5-dione
Source: Acta Crystallogr Sect E Struct Rep Online. 2011 Jul 9;67(Pt 8):o1974. doi: 10.1107/S1600536811026602 (PMC3213433; doi:10.1107/S1600536811026602)
Supplement: Supplementary file 1 [file e-67-o1974-sup1.cif]

##############################################################################
###                                                                        ###
###           Electronic papers (Acta Crystallographica Section C)         ###
###                                                                        ###
##############################################################################
#                                                                            #
# This paper is published electronically. It meets the data-validation       #
# criteria for publication in Acta Crystallographica Section C.              #
# The submission has been checked by a Section C Co-editor though the text   #
# in _publ_section_comments is the responsibility of the authors.            #
#                                                                            #
# Electronic papers are listed in the printed contents pages of an issue of  #
# Acta Crystallographica Section C within two months of acceptance and are   #
# available by email and via the online contents pages for that issue.       #
#                                                                            #
# Software is freely available for graphical display of the structure(s) in  #
# this CIF.  For information consult the CIF home page http://www.iucr.org/  #
# cif/home.html                                                              #
#                                                                            #
#            Copyright International Union of Crystallography                #
#                                                                            #
##############################################################################
data_I
_audit_creation_method     SHELXL-97
_chemical_name_systematic
;
<i>exo</i>-8-[(1<i>H</i>-Benzimidazol-2-yl)methyl]-10-oxa-8-
azatricyclo[4.3.0.1^2,5^]decane-7,9-dione
;
_chemical_name_common     ?
_chemical_formula_moiety     'C16 H15 N3 O3'
_chemical_formula_sum     'C16 H15 N3 O3'
_chemical_formula_iupac     'C16 H15 N3 O3'
_chemical_formula_weight     297.31
_chemical_melting_point     ?
_symmetry_cell_setting     orthorhombic
_symmetry_space_group_name_H-M     'F d d 2'
_symmetry_space_group_name_Hall     'F 2 -2d'
loop_
    _symmetry_equiv_pos_as_xyz
    'x, y, z'
    '-x, -y, z'
    'x+1/4, -y+1/4, z+1/4'
    '-x+1/4, y+1/4, z+1/4'
    'x, y+1/2, z+1/2'
    '-x, -y+1/2, z+1/2'
    'x+1/4, -y+3/4, z+3/4'
    '-x+1/4, y+3/4, z+3/4'
    'x+1/2, y, z+1/2'
    '-x+1/2, -y, z+1/2'
    'x+3/4, -y+1/4, z+3/4'
    '-x+3/4, y+1/4, z+3/4'
    'x+1/2, y+1/2, z'
    '-x+1/2, -y+1/2, z'
    'x+3/4, -y+3/4, z+1/4'
    '-x+3/4, y+3/4, z+1/4'
_cell_length_a     17.4294(2)
_cell_length_b     48.2746(6)
_cell_length_c     6.79470(10)
_cell_angle_alpha     90.00
_cell_angle_beta     90.00
_cell_angle_gamma     90.00
_cell_volume     5717.04(13)
_cell_formula_units_Z     16
_cell_measurement_reflns_used     5637
_cell_measurement_theta_min     2.48
_cell_measurement_theta_max     29.78
_cell_measurement_temperature     296(2)
_exptl_crystal_description     block
_exptl_crystal_colour     colourless
_exptl_crystal_size_max     .236
_exptl_crystal_size_mid     .165
_exptl_crystal_size_min     .098
_exptl_crystal_density_diffrn     1.382
_exptl_crystal_density_meas     ?
_exptl_crystal_density_method     'not measured'
_exptl_crystal_F_000     2496
_exptl_absorpt_coefficient_mu     0.098
_exptl_absorpt_correction_type     multi-scan
_exptl_absorpt_process_details     '(SADABS; Sheldrick, 1996)'
_exptl_absorpt_correction_T_min     .981
_exptl_absorpt_correction_T_max     .990
_exptl_special_details
;
;
_diffrn_ambient_temperature     296(2)
_diffrn_radiation_type     MoK\a
_diffrn_radiation_wavelength     0.71073
_diffrn_radiation_source     'fine-focus sealed tube'
_diffrn_radiation_monochromator     graphite
_diffrn_measurement_device_type     'Bruker SMART APEXII CCD'
_diffrn_measurement_method     \w
_diffrn_detector_area_resol_mean     ?
_diffrn_reflns_number     22741
_diffrn_reflns_av_R_equivalents     0.0375
_diffrn_reflns_av_sigmaI/netI     0.0230
_diffrn_reflns_theta_min     2.48
_diffrn_reflns_theta_max     29.78
_diffrn_reflns_theta_full     29.78
_diffrn_measured_fraction_theta_max     0.980
_diffrn_measured_fraction_theta_full     0.980
_diffrn_reflns_limit_h_min     -24
_diffrn_reflns_limit_h_max     24
_diffrn_reflns_limit_k_min     -67
_diffrn_reflns_limit_k_max     66
_diffrn_reflns_limit_l_min     -9
_diffrn_reflns_limit_l_max     8
_diffrn_standards_number     ?
_diffrn_standards_interval_count     ?
_diffrn_standards_interval_time     ?
_diffrn_standards_decay_%     ?
_refine_special_details
;
Refinement of <i>F</i>^2^ against ALL reflections. The weighted <i>R</i>-factor
<i>wR</i> and goodness of fit <i>S</i> are based on <i>F</i>^2^, conventional
<i>R</i>-factors <i>R</i> are based on <i>F</i>, with <i>F</i> set to zero for
negative <i>F</i>^2^. The threshold expression of <i>F</i>^2^ >
\s(<i>F</i>^2^) is used only for calculating <i>R</i>-factors(gt) <i>etc</i>.
and is not relevant to the choice of reflections for refinement.
<i>R</i>-factors based on <i>F</i>^2^ are statistically about twice as large
as those based on <i>F</i>, and <i>R</i>- factors based on ALL data will be
even larger.
;
_reflns_number_total     2159
_reflns_number_gt     1690
_reflns_threshold_expression     I>2sigma(I)
_refine_ls_structure_factor_coef     Fsqd
_refine_ls_matrix_type     full
_refine_ls_R_factor_gt     0.0354
_refine_ls_wR_factor_gt     0.0802
_refine_ls_wR_factor_ref     0.0869
_refine_ls_goodness_of_fit_ref     1.043
_refine_ls_restrained_S_all     1.043
_refine_ls_number_reflns     2159
_refine_ls_number_parameters     199
_refine_ls_number_restraints     1
_refine_ls_hydrogen_treatment     constr
_refine_ls_weighting_scheme     calc
_refine_ls_weighting_details
         'calc w=1/[\s^2^(Fo^2^)+(0.0448P)^2^+1.1097P] where P=(Fo^2^+2Fc^2^)/3'
_atom_sites_solution_hydrogens     geom
_atom_sites_solution_primary     direct
_atom_sites_solution_secondary     difmap
_refine_ls_shift/su_max     0.000
_refine_ls_shift/su_mean     0.000
_refine_diff_density_max     0.097
_refine_diff_density_min     -0.165
_refine_ls_extinction_method     none
_refine_ls_extinction_coef     ?
_refine_ls_abs_structure_details     '1753 Friedel pairs were merged'
loop_
    _atom_type_symbol
    _atom_type_description
    _atom_type_scat_dispersion_real
    _atom_type_scat_dispersion_imag
    _atom_type_scat_source
    'C' 'C' 0.0033 0.0016
                         'International Tables Vol C Tables 4.2.6.8 and 6.1.1.4'
    'H' 'H' 0.0000 0.0000
                         'International Tables Vol C Tables 4.2.6.8 and 6.1.1.4'
    'N' 'N' 0.0061 0.0033
                         'International Tables Vol C Tables 4.2.6.8 and 6.1.1.4'
    'O' 'O' 0.0106 0.0060
                         'International Tables Vol C Tables 4.2.6.8 and 6.1.1.4'
_computing_data_collection     'APEX2 (Bruker, 2006)'
_computing_cell_refinement     'SAINT (Bruker, 2006)'
_computing_data_reduction     'SAINT (Bruker, 2006)'
_computing_structure_solution     'SHELXS97 (Sheldrick, 2008)'
_computing_structure_refinement     'SHELXL97 (Sheldrick, 2008)'
_computing_molecular_graphics     'SHELXTL (Sheldrick, 2008)'
_computing_publication_material     'SHELXL97 (Sheldrick, 2008)'
loop_
    _atom_site_type_symbol
    _atom_site_label
    _atom_site_fract_x
    _atom_site_fract_y
    _atom_site_fract_z
    _atom_site_U_iso_or_equiv
    _atom_site_adp_type
    _atom_site_calc_flag
    _atom_site_refinement_flags
    _atom_site_occupancy
    _atom_site_symmetry_multiplicity
    _atom_site_disorder_assembly
    _atom_site_disorder_group
    N N2 -0.06276(8) 0.10833(3) 0.2792(3) 0.0454(4) Uani d . 1 1 . .
    N N1 0.04528(8) 0.11596(3) 0.4450(3) 0.0428(4) Uani d . 1 1 . .
    H H1A 0.0893 0.1229 0.4740 0.051 Uiso calc R 1 1 . .
    N N3 -0.02809(8) 0.16452(3) 0.1037(3) 0.0431(4) Uani d . 1 1 . .
    O O2 -0.07386(9) 0.14915(3) -0.1930(3) 0.0629(4) Uani d . 1 1 . .
    O O1 -0.00312(11) 0.18963(4) 0.3811(3) 0.0765(5) Uani d . 1 1 . .
    O O3 -0.02560(7) 0.22474(3) -0.0973(2) 0.0556(4) Uani d . 1 1 . .
    C C1 -0.07375(10) 0.16595(3) -0.0624(3) 0.0439(4) Uani d . 1 1 . .
    C C2 -0.12089(10) 0.19215(3) -0.0513(3) 0.0431(4) Uani d . 1 1 . .
    H H2B -0.1761 0.1887 -0.0634 0.052 Uiso calc R 1 1 . .
    C C3 -0.09207(12) 0.21403(4) -0.1970(3) 0.0527(5) Uani d . 1 1 . .
    H H3A -0.0813 0.2068 -0.3288 0.063 Uiso calc R 1 1 . .
    C C4 -0.14630(14) 0.23883(4) -0.1956(5) 0.0713(7) Uani d . 1 1 . .
    H H4A -0.1995 0.2330 -0.2016 0.086 Uiso calc R 1 1 . .
    H H4B -0.1357 0.2513 -0.3041 0.086 Uiso calc R 1 1 . .
    C C5 -0.12741(14) 0.25219(4) 0.0024(4) 0.0700(7) Uani d . 1 1 . .
    H H5A -0.1088 0.2710 -0.0139 0.084 Uiso calc R 1 1 . .
    H H5B -0.1716 0.2523 0.0892 0.084 Uiso calc R 1 1 . .
    C C6 -0.06469(12) 0.23307(4) 0.0784(4) 0.0552(5) Uani d . 1 1 . .
    H H6A -0.0311 0.2417 0.1763 0.066 Uiso calc R 1 1 . .
    C C7 -0.09930(11) 0.20533(4) 0.1463(3) 0.0464(5) Uani d . 1 1 . .
    H H7A -0.1434 0.2077 0.2341 0.056 Uiso calc R 1 1 . .
    C C8 -0.03878(12) 0.18644(4) 0.2306(3) 0.0492(5) Uani d . 1 1 . .
    C C16 0.02831(10) 0.14281(4) 0.1375(4) 0.0519(5) Uani d . 1 1 . .
    H H16A 0.0760 0.1511 0.1814 0.062 Uiso calc R 1 1 . .
    H H16B 0.0384 0.1333 0.0145 0.062 Uiso calc R 1 1 . .
    C C15 0.00198(10) 0.12236(3) 0.2871(3) 0.0410(4) Uani d . 1 1 . .
    C C9 -0.06167(9) 0.09153(3) 0.4452(3) 0.0391(4) Uani d . 1 1 . .
    C C10 -0.11496(11) 0.07221(4) 0.5106(3) 0.0488(5) Uani d . 1 1 . .
    H H10A -0.1597 0.0687 0.4402 0.059 Uiso calc R 1 1 . .
    C C11 -0.09925(12) 0.05847(4) 0.6828(4) 0.0571(5) Uani d . 1 1 . .
    H H11A -0.1339 0.0453 0.7288 0.068 Uiso calc R 1 1 . .
    C C12 -0.03280(13) 0.06372(5) 0.7903(4) 0.0600(6) Uani d . 1 1 . .
    H H12A -0.0247 0.0543 0.9078 0.072 Uiso calc R 1 1 . .
    C C13 0.02144(11) 0.08263(4) 0.7270(3) 0.0526(5) Uani d . 1 1 . .
    H H13A 0.0660 0.0861 0.7984 0.063 Uiso calc R 1 1 . .
    C C14 0.00597(10) 0.09617(3) 0.5518(3) 0.0395(4) Uani d . 1 1 . .
loop_
    _atom_site_aniso_label
    _atom_site_aniso_U_11
    _atom_site_aniso_U_22
    _atom_site_aniso_U_33
    _atom_site_aniso_U_12
    _atom_site_aniso_U_13
    _atom_site_aniso_U_23
    N2 0.0332(7) 0.0520(8) 0.0510(10) -0.0018(6) -0.0111(7) 0.0068(8)
    N1 0.0308(7) 0.0445(7) 0.0532(10) -0.0010(6) -0.0124(8) -0.0003(7)
    N3 0.0394(8) 0.0408(7) 0.0490(10) 0.0022(6) -0.0058(7) 0.0065(7)
    O2 0.0768(10) 0.0467(7) 0.0652(11) 0.0086(7) -0.0172(9) -0.0142(8)
    O1 0.0876(11) 0.0950(13) 0.0468(11) 0.0081(9) -0.0214(10) -0.0072(9)
    O3 0.0472(7) 0.0489(7) 0.0708(11) -0.0026(6) 0.0051(8) 0.0100(7)
    C1 0.0451(9) 0.0351(8) 0.0514(12) -0.0021(7) -0.0074(9) 0.0015(8)
    C2 0.0380(9) 0.0387(8) 0.0525(11) 0.0014(7) -0.0062(9) -0.0002(8)
    C3 0.0624(12) 0.0469(10) 0.0489(13) 0.0087(9) -0.0070(11) 0.0047(9)
    C4 0.0740(15) 0.0457(10) 0.094(2) 0.0098(10) -0.0194(15) 0.0099(13)
    C5 0.0703(13) 0.0407(9) 0.099(2) 0.0100(10) 0.0017(15) -0.0043(12)
    C6 0.0576(12) 0.0427(9) 0.0654(15) -0.0041(8) -0.0085(11) -0.0086(10)
    C7 0.0447(10) 0.0481(9) 0.0466(12) 0.0029(8) 0.0035(9) -0.0034(9)
    C8 0.0493(11) 0.0568(11) 0.0414(12) -0.0011(9) -0.0015(10) 0.0022(9)
    C16 0.0386(9) 0.0511(10) 0.0660(15) 0.0073(8) -0.0002(10) 0.0147(10)
    C15 0.0324(8) 0.0416(8) 0.0490(12) 0.0040(7) -0.0080(8) 0.0041(8)
    C9 0.0334(8) 0.0393(8) 0.0444(11) 0.0033(6) -0.0079(8) -0.0022(8)
    C10 0.0394(9) 0.0502(10) 0.0570(14) -0.0041(8) -0.0060(9) -0.0017(9)
    C11 0.0535(11) 0.0506(10) 0.0671(15) -0.0001(8) 0.0027(12) 0.0114(11)
    C12 0.0610(12) 0.0633(12) 0.0558(14) 0.0089(10) -0.0030(11) 0.0175(11)
    C13 0.0470(11) 0.0628(11) 0.0480(12) 0.0076(9) -0.0156(10) 0.0025(10)
    C14 0.0333(8) 0.0388(8) 0.0463(12) 0.0042(7) -0.0079(8) -0.0021(8)
_geom_special_details
;
All e.s.d.'s (except the e.s.d. in the dihedral angle between two l.s. planes)
are estimated using the full covariance matrix. The cell e.s.d.'s are taken
into account individually in the estimation of e.s.d.'s in distances, angles
and torsion angles; correlations between e.s.d.'s in cell parameters are only
used when they are defined by crystal symmetry. An approximate (isotropic)
treatment of cell e.s.d.'s is used for estimating e.s.d.'s involving l.s.
planes.
;
loop_
    _geom_bond_atom_site_label_1
    _geom_bond_atom_site_label_2
    _geom_bond_site_symmetry_2
    _geom_bond_distance
    _geom_bond_publ_flag
    N2 C15 . 1.317(2) ?
    N2 C9 . 1.389(2) ?
    N1 C15 . 1.348(3) ?
    N1 C14 . 1.381(2) ?
    N1 H1A . 0.8600 ?
    N3 C8 . 1.378(3) ?
    N3 C1 . 1.383(3) ?
    N3 C16 . 1.455(2) ?
    O2 C1 . 1.202(2) ?
    O1 C8 . 1.206(3) ?
    O3 C6 . 1.432(3) ?
    O3 C3 . 1.438(3) ?
    C1 C2 . 1.510(2) ?
    C2 C3 . 1.532(3) ?
    C2 C7 . 1.533(3) ?
    C2 H2B . 0.9800 ?
    C3 C4 . 1.525(3) ?
    C3 H3A . 0.9800 ?
    C4 C5 . 1.528(4) ?
    C4 H4A . 0.9700 ?
    C4 H4B . 0.9700 ?
    C5 C6 . 1.521(3) ?
    C5 H5A . 0.9700 ?
    C5 H5B . 0.9700 ?
    C6 C7 . 1.540(3) ?
    C6 H6A . 0.9800 ?
    C7 C8 . 1.507(3) ?
    C7 H7A . 0.9800 ?
    C16 C15 . 1.490(3) ?
    C16 H16A . 0.9700 ?
    C16 H16B . 0.9700 ?
    C9 C10 . 1.389(3) ?
    C9 C14 . 1.402(2) ?
    C10 C11 . 1.373(3) ?
    C10 H10A . 0.9300 ?
    C11 C12 . 1.393(3) ?
    C11 H11A . 0.9300 ?
    C12 C13 . 1.383(3) ?
    C12 H12A . 0.9300 ?
    C13 C14 . 1.385(3) ?
    C13 H13A . 0.9300 ?
loop_
    _geom_angle_atom_site_label_1
    _geom_angle_atom_site_label_2
    _geom_angle_atom_site_label_3
    _geom_angle_site_symmetry_1
    _geom_angle_site_symmetry_3
    _geom_angle
    _geom_angle_publ_flag
    C15 N2 C9 . . 104.80(15) ?
    C15 N1 C14 . . 107.39(14) ?
    C15 N1 H1A . . 126.3 ?
    C14 N1 H1A . . 126.3 ?
    C8 N3 C1 . . 113.23(15) ?
    C8 N3 C16 . . 123.08(17) ?
    C1 N3 C16 . . 123.63(17) ?
    C6 O3 C3 . . 96.35(15) ?
    O2 C1 N3 . . 124.71(16) ?
    O2 C1 C2 . . 126.96(19) ?
    N3 C1 C2 . . 108.33(16) ?
    C1 C2 C3 . . 111.50(17) ?
    C1 C2 C7 . . 104.94(16) ?
    C3 C2 C7 . . 101.50(14) ?
    C1 C2 H2B . . 112.7 ?
    C3 C2 H2B . . 112.7 ?
    C7 C2 H2B . . 112.7 ?
    O3 C3 C4 . . 102.38(16) ?
    O3 C3 C2 . . 101.96(16) ?
    C4 C3 C2 . . 109.49(19) ?
    O3 C3 H3A . . 113.9 ?
    C4 C3 H3A . . 113.9 ?
    C2 C3 H3A . . 113.9 ?
    C3 C4 C5 . . 101.72(19) ?
    C3 C4 H4A . . 111.4 ?
    C5 C4 H4A . . 111.4 ?
    C3 C4 H4B . . 111.4 ?
    C5 C4 H4B . . 111.4 ?
    H4A C4 H4B . . 109.3 ?
    C6 C5 C4 . . 101.42(18) ?
    C6 C5 H5A . . 111.5 ?
    C4 C5 H5A . . 111.5 ?
    C6 C5 H5B . . 111.5 ?
    C4 C5 H5B . . 111.5 ?
    H5A C5 H5B . . 109.3 ?
    O3 C6 C5 . . 103.2(2) ?
    O3 C6 C7 . . 101.06(15) ?
    C5 C6 C7 . . 110.35(16) ?
    O3 C6 H6A . . 113.7 ?
    C5 C6 H6A . . 113.7 ?
    C7 C6 H6A . . 113.7 ?
    C8 C7 C2 . . 104.70(15) ?
    C8 C7 C6 . . 111.46(16) ?
    C2 C7 C6 . . 101.23(17) ?
    C8 C7 H7A . . 112.9 ?
    C2 C7 H7A . . 112.9 ?
    C6 C7 H7A . . 112.9 ?
    O1 C8 N3 . . 124.0(2) ?
    O1 C8 C7 . . 127.3(2) ?
    N3 C8 C7 . . 108.75(17) ?
    N3 C16 C15 . . 112.14(16) ?
    N3 C16 H16A . . 109.2 ?
    C15 C16 H16A . . 109.2 ?
    N3 C16 H16B . . 109.2 ?
    C15 C16 H16B . . 109.2 ?
    H16A C16 H16B . . 107.9 ?
    N2 C15 N1 . . 113.22(17) ?
    N2 C15 C16 . . 125.23(18) ?
    N1 C15 C16 . . 121.52(16) ?
    C10 C9 N2 . . 129.97(16) ?
    C10 C9 C14 . . 120.28(17) ?
    N2 C9 C14 . . 109.74(15) ?
    C11 C10 C9 . . 117.63(18) ?
    C11 C10 H10A . . 121.2 ?
    C9 C10 H10A . . 121.2 ?
    C10 C11 C12 . . 121.7(2) ?
    C10 C11 H11A . . 119.2 ?
    C12 C11 H11A . . 119.2 ?
    C13 C12 C11 . . 121.7(2) ?
    C13 C12 H12A . . 119.1 ?
    C11 C12 H12A . . 119.1 ?
    C12 C13 C14 . . 116.48(19) ?
    C12 C13 H13A . . 121.8 ?
    C14 C13 H13A . . 121.8 ?
    N1 C14 C13 . . 132.96(17) ?
    N1 C14 C9 . . 104.84(16) ?
    C13 C14 C9 . . 122.19(18) ?
loop_
    _geom_torsion_atom_site_label_1
    _geom_torsion_atom_site_label_2
    _geom_torsion_atom_site_label_3
    _geom_torsion_atom_site_label_4
    _geom_torsion_site_symmetry_1
    _geom_torsion_site_symmetry_2
    _geom_torsion_site_symmetry_3
    _geom_torsion_site_symmetry_4
    _geom_torsion
    _geom_torsion_publ_flag
    C8 N3 C1 O2 . . . . 179.8(2) ?
    C16 N3 C1 O2 . . . . 2.6(3) ?
    C8 N3 C1 C2 . . . . 0.9(2) ?
    C16 N3 C1 C2 . . . . -176.28(16) ?
    O2 C1 C2 C3 . . . . -71.9(2) ?
    N3 C1 C2 C3 . . . . 106.99(19) ?
    O2 C1 C2 C7 . . . . 179.06(19) ?
    N3 C1 C2 C7 . . . . -2.10(19) ?
    C6 O3 C3 C4 . . . . 55.9(2) ?
    C6 O3 C3 C2 . . . . -57.41(16) ?
    C1 C2 C3 O3 . . . . -77.96(19) ?
    C7 C2 C3 O3 . . . . 33.32(17) ?
    C1 C2 C3 C4 . . . . 174.13(18) ?
    C7 C2 C3 C4 . . . . -74.6(2) ?
    O3 C3 C4 C5 . . . . -35.0(2) ?
    C2 C3 C4 C5 . . . . 72.7(2) ?
    C3 C4 C5 C6 . . . . 1.0(2) ?
    C3 O3 C6 C5 . . . . -55.61(16) ?
    C3 O3 C6 C7 . . . . 58.61(15) ?
    C4 C5 C6 O3 . . . . 33.5(2) ?
    C4 C5 C6 C7 . . . . -73.8(2) ?
    C1 C2 C7 C8 . . . . 2.40(19) ?
    C3 C2 C7 C8 . . . . -113.79(16) ?
    C1 C2 C7 C6 . . . . 118.36(16) ?
    C3 C2 C7 C6 . . . . 2.16(17) ?
    O3 C6 C7 C8 . . . . 73.7(2) ?
    C5 C6 C7 C8 . . . . -177.5(2) ?
    O3 C6 C7 C2 . . . . -37.14(17) ?
    C5 C6 C7 C2 . . . . 71.6(2) ?
    C1 N3 C8 O1 . . . . -177.7(2) ?
    C16 N3 C8 O1 . . . . -0.5(3) ?
    C1 N3 C8 C7 . . . . 0.7(2) ?
    C16 N3 C8 C7 . . . . 177.93(16) ?
    C2 C7 C8 O1 . . . . 176.4(2) ?
    C6 C7 C8 O1 . . . . 67.8(3) ?
    C2 C7 C8 N3 . . . . -2.0(2) ?
    C6 C7 C8 N3 . . . . -110.60(19) ?
    C8 N3 C16 C15 . . . . 77.7(2) ?
    C1 N3 C16 C15 . . . . -105.4(2) ?
    C9 N2 C15 N1 . . . . 0.1(2) ?
    C9 N2 C15 C16 . . . . 178.43(18) ?
    C14 N1 C15 N2 . . . . -0.4(2) ?
    C14 N1 C15 C16 . . . . -178.74(17) ?
    N3 C16 C15 N2 . . . . 55.2(3) ?
    N3 C16 C15 N1 . . . . -126.70(19) ?
    C15 N2 C9 C10 . . . . -179.28(19) ?
    C15 N2 C9 C14 . . . . 0.14(19) ?
    N2 C9 C10 C11 . . . . -179.60(19) ?
    C14 C9 C10 C11 . . . . 1.0(3) ?
    C9 C10 C11 C12 . . . . 0.6(3) ?
    C10 C11 C12 C13 . . . . -1.3(4) ?
    C11 C12 C13 C14 . . . . 0.4(3) ?
    C15 N1 C14 C13 . . . . -178.2(2) ?
    C15 N1 C14 C9 . . . . 0.44(19) ?
    C12 C13 C14 N1 . . . . 179.8(2) ?
    C12 C13 C14 C9 . . . . 1.3(3) ?
    C10 C9 C14 N1 . . . . 179.13(16) ?
    N2 C9 C14 N1 . . . . -0.36(19) ?
    C10 C9 C14 C13 . . . . -2.0(3) ?
    N2 C9 C14 C13 . . . . 178.48(17) ?
loop_
    _geom_hbond_atom_site_label_D
    _geom_hbond_atom_site_label_H
    _geom_hbond_atom_site_label_A
    _geom_hbond_site_symmetry_A
    _geom_hbond_distance_DH
    _geom_hbond_distance_HA
    _geom_hbond_distance_DA
    _geom_hbond_angle_DHA
    N1 H1A N2 3 0.86 1.97 2.827(2) 175
data_global
_journal_date_recd_electronic     2011-04-29
_journal_date_accepted     2011-07-04
_journal_name_full     'Acta Crystallographica, Section E'
_journal_year     2011
_journal_volume     67
_journal_issue      8
_journal_page_first     eo1974
_journal_page_last     eo1974
_journal_paper_category     QO
_journal_coeditor_code     QK2008
_publ_contact_author_name     'Qiu-Yue Lin'
_publ_contact_author_address
;
  Zhejiang Key Laboratory for Reactive Chemistry on Solid Surfaces,
  Institute of Physical Chemistry,
  Zhejiang Normal University,
  Jinhua 321004, Zhejiang,
  People's Republic of China,
  and
  College of Chemistry and Life Science,
  Zhejiang Normal University,
  Jinhua 321004, Zhejiang,
  People's Republic of China
;
_publ_contact_author_email     'sky51@zjnu.cn'
_publ_contact_author_fax     '86-579-82282269'
_publ_contact_author_phone     '86-579-82283353'
_publ_section_title
;\
<i>exo</i>-4-[(1<i>H</i>-Benzimidazol-2-yl)methyl]-10-oxa-4-\
azatricyclo[5.2.1.0^2,6^]decane-3,5-dione
;
loop_
    _publ_author_name
    _publ_author_address
    'Shi-Kun Li'
;
  Zhejiang Key Laboratory for Reactive Chemistry on Solid Surfaces,
  Institute of Physical Chemistry,
  Zhejiang Normal University,
  Jinhua 321004, Zhejiang,
  People's Republic of China,
  and
  College of Chemistry and Life Science,
  Zhejiang Normal University,
  Jinhua 321004, Zhejiang,
  People's Republic of China
;
    'Fan Zhang'
;
  Zhejiang Key Laboratory for Reactive Chemistry on Solid Surfaces,
  Institute of Physical Chemistry,
  Zhejiang Normal University,
  Jinhua 321004, Zhejiang,
  People's Republic of China,
  and
  College of Chemistry and Life Science,
  Zhejiang Normal University,
  Jinhua 321004, Zhejiang,
  People's Republic of China
;
    'Tian-Xi Lv'
;
  College of Chemistry and Life Science,
  Zhejiang Normal University,
  Jinhua 321004, Zhejiang,
  People's Republic of China
;
    'Qiu-Yue Lin'
;
  Zhejiang Key Laboratory for Reactive Chemistry on Solid Surfaces,
  Institute of Physical Chemistry,
  Zhejiang Normal University,
  Jinhua 321004, Zhejiang,
  People's Republic of China,
  and
  College of Chemistry and Life Science,
  Zhejiang Normal University,
  Jinhua 321004, Zhejiang,
  People's Republic of China
;
_publ_section_abstract
;
In the title compound, C~16~H~15~N~3~O~3~, the dihedral angle between the
approximately planar benzimidazolyl group <b>[give maximum or r.m.s.
deviation]</b> and the pyrrolidine ring is 78.20(6)\%. The C---C---N bond
angle of the bridging CH~2~ group is 112.14(16)\%. In the crystal, molecules
are linked <i>via</i> N---H...N hydrogen bonds, forming infinite chains
parallel
to [101] and [10\=1].
;
_publ_section_comment
;
Norcantharidin is an important compound that has a variety of bioactivities,
such as protein kinase inhibition and antitumor activity (Wang, 1989).
As a
contribution to structure-activity studies in this field, the title compound,
(I), a norcantharidin imide (Hill <i>et al.</i>, 2007), was synthesized
and
investigated by X-ray crystallography. A related norcantharidin imide was
reported by Zhu & Lin (2009).
X-ray crystallography confirmed the anticipated molecular structure and the
atom connectivity for the title compound, as illustrated in Fig. 1. The
norcantharidin imide and the benzimidazole moiety of (I) are rigid and feature
usual bond lengths and angles. The dihedral angle between the flat
benzimidazolyl group (C9---C15,N1,N2) and the pyrrolidine ring
(C1,C2,C7,C8,N3) is 78.20(6)\%. The bond angle of the bridging CH~2~ group is
C15---C16---N3 = 112.1(2)\%. In the crystal structure the molecules are linked
<i>via</i> the hydrogen bond N1---H1A...N2^i^, N1...N2^i^ = 2.827(2) \%A ((i):
x+1/4, -y+1/4, z+1/4), to form infinite hydrogen bonded chains parallel to
[101] and [10\=1].
;
_publ_section_acknowledgements
;
The authors thank for the financial support from the Natural Science Foundation
of Zhejiang Province, China (Grant No. Y407301).
;
_publ_section_references
;
Bruker  (2006). <i>SAINT</i> and <i>SMART</i>. Bruker AXS Inc., Madison,
Wisconsin, USA.
Hill, T. A., Stewart, S. G., Ackland, S. P., Sauer, B., Gilbert, J.,
Ackland, S. P., Sakoff, J. A. & McCluskey, A. (2007). <i>Bioorg. Med.
Chem.</i> <b>15</b>, 6126--6134.
Sheldrick, G. M. (1996). <i>SADABS</i>. University of G\"ottingen,
Germany.
Sheldrick, G. M. (2008). <i>Acta Cryst.</i> A<b>64</b>, 112--122.
Wang, G.-S. (1989). <i>J. Ethnopharmacol.</i> <b>26</b>, 147--162.
Zhu, W.-Z. & Lin, Q.-Y. (2009). <i>Acta Cryst.</i> E<b>65</b>, o287.
;
_publ_section_related_literature
;
For the bioactivity of norcantharidin (systematic name
4,10-dioxatricyclo[5.2.1.0^2,6^]decane-3,5-dione),  see: Wang (1989).
For the
use of norcantharidin in synthesis, see: Hill <i>et al.</i> (2007). For
a
related structure, see: Zhu & Lin (2009).
;
_publ_section_exptl_prep
;
A mixture of 0.5 mmol norcantharidin, 0.5 mmol 2-(aminomethyl)benzimidazole,
0.5 mmol cadmium acetate as a promoter, and 10 mL distilled water was sealed
in a 25 mL Teflon-lined stainless vessel and heated at 433 K for 3 d, then
cooled slowly to room temperature. The solution was filtered and gave then
block-like transparent crystals.
;
_publ_section_exptl_refinement
;
The structure was solved by direct methods and successive Fourier difference
synthesis. The H atoms were positioned geometrically and refined using a
riding model [aromatic C---H = 0.93 \%A, aliphatic C---H = 0.97\%A, and N---H
= 0.86 \%A, <i>U</i>~iso~(H) = 1.2<i>U</i>~eq~(C, N)]. In the absence of
significant anomalous scattering, the Friedel pairs of the polar structure
were merged.
;
