# Supplementary material for: exo-4-[(1H-Benzimidazol-2-yl)meth­yl]-10-oxa-4-aza­tricyclo­[5.2.1.02,6]decane-3,5-dione
Source: Acta Crystallogr Sect E Struct Rep Online. 2011 Jul 9;67(Pt 8):o1974. doi: 10.1107/S1600536811026602 (PMC3213433; doi:10.1107/S1600536811026602)
Supplement: Supplementary file 2 [file e-67-o1974-Isup2.hkl]

# 
# h,k,l, Fc-squared, Fo-squared, sigma(Fo-squared) and status flag 
# 
data_I
_shelx_title ' A in Fdd2' 
_shelx_refln_list_code          4 
_shelx_F_calc_maximum      422.19 
_exptl_crystal_F_000      2496.00 
_reflns_d_resolution_high  0.7155 
 
loop_ 
 _symmetry_equiv_pos_as_xyz 
 'x, y, z' 
 '-x, -y, z' 
 'x+1/4, -y+1/4, z+1/4' 
 '-x+1/4, y+1/4, z+1/4' 
 'x, y+1/2, z+1/2' 
 '-x, -y+1/2, z+1/2' 
 'x+1/4, -y+3/4, z+3/4' 
 '-x+1/4, y+3/4, z+3/4' 
 'x+1/2, y, z+1/2' 
 '-x+1/2, -y, z+1/2' 
 'x+3/4, -y+1/4, z+3/4' 
 '-x+3/4, y+1/4, z+3/4' 
 'x+1/2, y+1/2, z' 
 '-x+1/2, -y+1/2, z' 
 'x+3/4, -y+3/4, z+1/4' 
 '-x+3/4, y+3/4, z+1/4' 
 
_cell_length_a    17.4294 
_cell_length_b    48.2746 
_cell_length_c     6.7947 
_cell_angle_alpha  90.000 
_cell_angle_beta   90.000 
_cell_angle_gamma  90.000 
 
_shelx_F_squared_multiplier     1.000 
 
loop_ 
 _refln_index_h 
 _refln_index_k 
 _refln_index_l 
 _refln_F_squared_calc 
 _refln_F_squared_meas 
 _refln_F_squared_sigma 
 _refln_observed_status 
   4   0   0    11085.73    12516.01    165.12 o 
   8   0   0     3183.80     3379.32     67.40 o 
  12   0   0      524.45      508.35     34.56 o 
  16   0   0      141.00      157.90     40.03 o 
  20   0   0      151.39       54.70     52.79 o 
  24   0   0       33.25       -6.25     81.06 o 
   2   2   0    53180.67    52110.40    389.35 o 
   4   2   0   122509.25   123271.95   1039.04 o 
   6   2   0      326.69      296.44     12.08 o 
   8   2   0    13892.88    14803.31    138.02 o 
  10   2   0       14.90        3.31      8.15 o 
  12   2   0     1483.00     1358.38     75.04 o 
  14   2   0       46.62        9.75     15.23 o 
  16   2   0        8.05       43.40     20.51 o 
  18   2   0     1121.72     1109.33     75.15 o 
  20   2   0      363.42      363.89     51.45 o 
  22   2   0        7.09       28.05     39.05 o 
  24   2   0      436.02      302.85    124.33 o 
   2   4   0    52054.42    48922.36    366.47 o 
   4   4   0   143617.00   135325.59    964.95 o 
   6   4   0    16442.64    16173.89    131.33 o 
   8   4   0    16691.09    17035.77    143.85 o 
  10   4   0     1939.64     2029.17     36.94 o 
  12   4   0      735.38      885.10     35.44 o 
  14   4   0     3247.43     3129.15     65.85 o 
  16   4   0     1769.46     1648.99     64.50 o 
  18   4   0       96.40       51.54     28.18 o 
  20   4   0       51.39       37.54     32.96 o 
  22   4   0      147.87      124.29     43.80 o 
  24   4   0       36.51        0.31     55.52 o 
   2   6   0     7409.75     7242.30     65.39 o 
   4   6   0    71897.20    66772.62    478.33 o 
   6   6   0     1920.13     1916.86     26.51 o 
   8   6   0    11305.53    11092.05     99.44 o 
  10   6   0      876.74      785.64     24.79 o 
  12   6   0    19966.23    21008.68    219.90 o 
  14   6   0      276.49      255.12     31.42 o 
  16   6   0      625.22      651.70     45.12 o 
  18   6   0     1523.00     1550.75     76.16 o 
  20   6   0      371.41      282.12     68.63 o 
  22   6   0        4.96      -10.25     37.73 o 
  24   6   0        6.16      -51.04     51.04 o 
   0   8   0    13726.23    13605.36    411.92 o 
   2   8   0    38522.73    36445.66    331.11 o 
   4   8   0     1589.29     1390.22     20.91 o 
   6   8   0     1394.31     1349.78     18.64 o 
   8   8   0    13983.22    13849.59    119.85 o 
  10   8   0       13.47        1.26      7.61 o 
  12   8   0       88.05       65.46     12.89 o 
  14   8   0      555.79      668.29     38.27 o 
  16   8   0     1542.76     1560.44     62.26 o 
  18   8   0       50.87       44.19     28.58 o 
  20   8   0      255.07      253.43     50.40 o 
  22   8   0      151.42       93.40     51.22 o 
  24   8   0        9.02       90.50     62.33 o 
   2  10   0    19067.26    19676.78    184.56 o 
   4  10   0    11914.50    10678.16     90.07 o 
   6  10   0     1248.60     1128.44     19.11 o 
   8  10   0     1212.07     1375.24     21.74 o 
  10  10   0     3583.18     3493.51     47.30 o 
  12  10   0      659.77      812.28     28.71 o 
  14  10   0      317.00      238.58     29.18 o 
  16  10   0     2312.73     2206.88     80.33 o 
  18  10   0     3843.42     4261.63    116.92 o 
  20  10   0       47.73      124.88     35.15 o 
  22  10   0      235.87      145.67     52.98 o 
  24  10   0      116.49      104.41     68.39 o 
   0  12   0    18189.35    17816.17    362.45 o 
   2  12   0    27226.44    25688.20    250.44 o 
   4  12   0       95.88      105.33      6.36 o 
   6  12   0     1258.78     1327.00     21.56 o 
   8  12   0      339.66      453.11     15.83 o 
  10  12   0        8.73       19.33     10.26 o 
  12  12   0      677.05      647.17     30.34 o 
  14  12   0     2847.77     2665.87     69.00 o 
  16  12   0      555.51      477.21     54.32 o 
  18  12   0      285.73      262.54     38.82 o 
  20  12   0     1964.23     2123.40    106.96 o 
  22  12   0       30.62       92.05     48.90 o 
   2  14   0      344.94      384.31     21.37 o 
   4  14   0    21530.64    19898.83    155.98 o 
   6  14   0    12847.48    13396.64    109.27 o 
   8  14   0     7012.65     7750.50     74.19 o 
  10  14   0     9755.99     9882.20    111.36 o 
  12  14   0     9155.38     8805.25    115.14 o 
  14  14   0     5018.19     4649.52     94.41 o 
  16  14   0      829.88     1014.54     55.19 o 
  18  14   0     1277.96     1251.69     80.25 o 
  20  14   0       12.30        9.28     35.80 o 
  22  14   0      302.70      559.65     76.90 o 
   0  16   0     8374.61     7305.02    589.44 o 
   2  16   0      235.60      234.24     11.44 o 
   4  16   0     6641.30     6887.68     62.13 o 
   6  16   0    44811.80    46141.89    323.23 o 
   8  16   0    25974.79    26917.11    201.55 o 
  10  16   0      505.36      505.49     27.01 o 
  12  16   0     5067.05     4792.64     78.16 o 
  14  16   0     1464.78     1411.56     55.03 o 
  16  16   0      225.73      228.26     29.94 o 
  18  16   0      651.33      611.97     61.30 o 
  20  16   0      483.75      536.08     93.68 o 
  22  16   0       12.33        2.68     48.29 o 
   2  18   0    11615.30    11526.14    106.57 o 
   4  18   0     9016.42     9664.66     82.41 o 
   6  18   0    10985.35    11523.29    106.97 o 
   8  18   0    14282.18    13792.08    123.36 o 
  10  18   0     1371.76     1641.32     39.49 o 
  12  18   0     1296.79     1294.12     42.29 o 
  14  18   0      147.48      163.91     25.00 o 
  16  18   0        5.68       -7.00     23.34 o 
  18  18   0       68.18       22.48     40.77 o 
  20  18   0        2.44       10.54     35.15 o 
  22  18   0       20.94      -40.45     40.45 o 
   0  20   0     5981.14     6018.49     87.62 o 
   2  20   0     5737.75     5998.00     65.01 o 
   4  20   0    23072.00    23536.55    178.39 o 
   6  20   0      533.57      562.32     18.52 o 
   8  20   0      163.78      177.79     13.58 o 
  10  20   0      692.07      727.34     28.75 o 
  12  20   0      296.61      328.99     25.54 o 
  14  20   0     6682.55     6195.60    125.89 o 
  16  20   0      513.49      483.74     56.94 o 
  18  20   0       23.44        8.84     36.81 o 
  20  20   0       53.69       29.76     38.27 o 
  22  20   0        0.74       41.17     68.65 o 
   2  22   0     1581.49     1610.14     28.84 o 
   4  22   0     5276.97     4899.83     48.37 o 
   6  22   0    12040.36    12672.18    113.26 o 
   8  22   0      242.30      308.67     17.61 o 
  10  22   0        5.84        1.32     12.75 o 
  12  22   0     2543.12     2440.12     58.61 o 
  14  22   0      541.27      481.64     37.49 o 
  16  22   0      146.83       92.01     35.25 o 
  18  22   0       66.30        5.40     29.81 o 
  20  22   0       96.23      104.02     42.93 o 
  22  22   0       74.96       42.53    115.08 o 
   0  24   0    12935.05    12587.82    162.80 o 
   2  24   0     4366.07     4720.05     57.71 o 
   4  24   0     5116.10     4797.20     48.16 o 
   6  24   0     3814.83     4116.71     50.33 o 
   8  24   0     1960.83     2108.38     47.82 o 
  10  24   0      156.14      165.87     18.83 o 
  12  24   0      834.80      906.21     61.41 o 
  14  24   0        0.02      -19.59     19.59 o 
  16  24   0        2.39       -0.60     26.50 o 
  18  24   0      738.94      737.55     61.67 o 
  20  24   0       62.50       44.61     39.66 o 
  22  24   0        2.54       18.30     57.32 o 
   2  26   0     6768.33     6492.61     71.42 o 
   4  26   0     2579.69     2436.98     36.30 o 
   6  26   0      896.88      964.92     25.15 o 
   8  26   0      116.82       95.57     14.30 o 
  10  26   0     2640.18     2603.64     58.59 o 
  12  26   0      613.02      621.39     43.32 o 
  14  26   0        8.43      -20.33     20.33 o 
  16  26   0       95.62       42.30     29.72 o 
  18  26   0      155.65       38.82     34.56 o 
  20  26   0       41.39       35.42     38.22 o 
  22  26   0       75.05       72.30     63.50 o 
   0  28   0     3365.90     3467.97     67.13 o 
   2  28   0     2932.48     2891.89     41.56 o 
   4  28   0     8093.36     8391.05     74.99 o 
   6  28   0      139.43      208.77     14.20 o 
   8  28   0       68.82       94.54     15.65 o 
  10  28   0      282.16      245.08     22.23 o 
  12  28   0      771.09      778.28     44.61 o 
  14  28   0      156.45       90.44     24.94 o 
  16  28   0      366.21      359.03     64.66 o 
  18  28   0     1099.35     1090.34     75.26 o 
  20  28   0       55.72       17.44     50.10 o 
  22  28   0       61.35       55.46     66.11 o 
   2  30   0      857.17      754.93     23.23 o 
   4  30   0     3354.61     3496.36     53.41 o 
   6  30   0       37.34       20.39     10.57 o 
   8  30   0     5690.63     5637.80     84.66 o 
  10  30   0      119.54       92.22     22.25 o 
  12  30   0     1297.38     1271.85     58.90 o 
  14  30   0       40.27       65.95     26.60 o 
  16  30   0       28.30       53.71     28.05 o 
  18  30   0       11.16       28.57     36.27 o 
  20  30   0       78.78       88.52     52.34 o 
   0  32   0     4986.69     5067.11    112.53 o 
   2  32   0      778.28      754.18     25.51 o 
   4  32   0     2420.59     2465.98     38.74 o 
   6  32   0     4846.72     4863.16     66.54 o 
   8  32   0     4649.84     4806.28     77.85 o 
  10  32   0     7547.98     7325.18    107.38 o 
  12  32   0       28.55       61.82     22.17 o 
  14  32   0      395.50      570.87     46.20 o 
  16  32   0      353.48      317.80     40.03 o 
  18  32   0      209.94      301.95     53.92 o 
  20  32   0      130.61       69.61    102.58 o 
   2  34   0      455.09      461.78     20.79 o 
   4  34   0       34.88       28.82     10.70 o 
   6  34   0     4191.50     4114.79     60.88 o 
   8  34   0      412.58      387.41     25.80 o 
  10  34   0      289.87      278.15     27.22 o 
  12  34   0       45.54       46.20     23.08 o 
  14  34   0       77.16       11.72     24.54 o 
  16  34   0      194.00      162.91     41.70 o 
  18  34   0       66.55      103.10     39.43 o 
  20  34   0      254.61      413.77    108.29 o 
   0  36   0     1884.91     1653.21     62.94 o 
   2  36   0       97.26       96.20     12.77 o 
   4  36   0      730.02      641.32     32.10 o 
   6  36   0       28.83       21.60     12.85 o 
   8  36   0        7.18        8.23     14.38 o 
  10  36   0     1183.68     1020.02     45.86 o 
  12  36   0     2166.24     2426.82     82.55 o 
  14  36   0       77.37       40.50     27.02 o 
  16  36   0      303.81      286.02     41.73 o 
  18  36   0      113.67      248.40     59.22 o 
  20  36   0     1092.62     1196.67    253.90 o 
   2  38   0     4128.46     4077.24     60.70 o 
   4  38   0       97.17       94.03     14.39 o 
   6  38   0      570.28      513.63     29.25 o 
   8  38   0       45.79       40.61     15.65 o 
  10  38   0        0.73      -17.52     17.52 o 
  12  38   0        5.56       38.61     25.32 o 
  14  38   0        6.43        6.00     25.65 o 
  16  38   0      273.95      349.96     48.26 o 
  18  38   0        0.40       -0.33     43.95 o 
  20  38   0        0.12      -48.24     55.43 o 
   0  40   0     3317.68     3324.14     87.24 o 
   2  40   0        5.73       34.94     12.51 o 
   4  40   0       30.65       44.48     13.70 o 
   6  40   0      477.28      490.51     27.11 o 
   8  40   0     2353.58     2488.63     60.62 o 
  10  40   0       42.41       38.28     21.85 o 
  12  40   0      295.65      294.90     37.27 o 
  14  40   0        2.10       10.52     26.61 o 
  16  40   0      418.75      380.57     46.00 o 
  18  40   0      350.33      380.80     68.38 o 
   2  42   0     2329.23     2408.67     53.41 o 
   4  42   0      727.09      704.68     40.61 o 
   6  42   0      470.34      502.01     26.55 o 
   8  42   0      198.83      181.58     24.25 o 
  10  42   0       47.89        8.39     20.89 o 
  12  42   0        2.94        1.08     26.08 o 
  14  42   0      195.72      186.59     35.64 o 
  16  42   0        9.91       40.99     39.64 o 
  18  42   0       67.65      -54.46     89.63 o 
   0  44   0      179.00      111.00     28.54 o 
   2  44   0     1076.24     1016.70     42.46 o 
   4  44   0      364.98      335.45     27.89 o 
   6  44   0      605.10      531.35     27.62 o 
   8  44   0      350.04      339.83     35.73 o 
  10  44   0        2.45       15.38     24.10 o 
  12  44   0     1082.90     1247.86     66.16 o 
  14  44   0       32.71       14.59     30.63 o 
  16  44   0        2.60       47.66     40.56 o 
  18  44   0       17.14       71.06    104.45 o 
   2  46   0     2485.26     2432.90     86.53 o 
   4  46   0     1169.11     1127.91     42.23 o 
   6  46   0      855.75      833.84     39.13 o 
   8  46   0      449.74      388.63     32.68 o 
  10  46   0      598.96      654.68     54.46 o 
  12  46   0      164.34      160.15     35.10 o 
  14  46   0      277.31      260.78     48.53 o 
  16  46   0       13.71        1.57     45.02 o 
   0  48   0     3316.91     3388.60    109.13 o 
   2  48   0     1989.29     2061.35     46.44 o 
   4  48   0      366.91      501.98     38.43 o 
   6  48   0        5.31       38.43     21.07 o 
   8  48   0        0.31      -17.00     20.43 o 
  10  48   0      166.52      164.15     30.00 o 
  12  48   0        9.60       19.99     30.43 o 
  14  48   0      340.64      432.07     54.97 o 
  16  48   0      192.67      213.77     74.13 o 
   2  50   0       37.78       51.01     16.71 o 
   4  50   0      877.43      907.03     39.32 o 
   6  50   0     2218.07     2181.84     67.37 o 
   8  50   0      666.41      668.54     45.48 o 
  10  50   0      172.74      134.17     32.07 o 
  12  50   0       55.86       35.60     32.66 o 
  14  50   0       87.61      111.97     53.21 o 
  16  50   0       11.66       17.28     63.29 o 
   0  52   0       11.03      -22.69     36.90 o 
   2  52   0      931.66      865.80     41.72 o 
   4  52   0      648.03      675.52     39.66 o 
   6  52   0     1063.80     1106.20     63.55 o 
   8  52   0      139.30      124.99     29.64 o 
  10  52   0       18.85       40.07     28.55 o 
  12  52   0       30.20      -39.54     39.54 o 
  14  52   0       11.81      -16.34     46.77 o 
   2  54   0      380.46      440.23     60.45 o 
   4  54   0       68.65       64.34     23.23 o 
   6  54   0      474.21      423.06     40.09 o 
   8  54   0       26.26        2.95     26.37 o 
  10  54   0       82.19       -0.77     36.54 o 
  12  54   0      334.00      234.24    126.24 o 
  14  54   0        5.85      -27.31     50.12 o 
   0  56   0       28.10       34.14     46.02 o 
   2  56   0     1092.16     1081.56     49.08 o 
   4  56   0      363.97      360.06     35.13 o 
   6  56   0      178.32      175.48     31.18 o 
   8  56   0       22.96       40.92     30.56 o 
  10  56   0      198.11      166.02     54.78 o 
  12  56   0        0.59       39.09     54.87 o 
   2  58   0      247.01      207.97     29.80 o 
   4  58   0       43.23       66.19     27.07 o 
   6  58   0      456.25      537.43     43.82 o 
   8  58   0       46.49      -13.36     34.42 o 
  10  58   0       56.76       34.94     51.53 o 
  12  58   0        0.63        2.72     57.78 o 
   0  60   0        0.26        8.21     50.72 o 
   2  60   0      117.57      134.35     29.79 o 
   4  60   0       42.22       82.25     30.20 o 
   6  60   0       94.49      130.95     36.19 o 
   8  60   0      391.79      389.32     65.01 o 
  10  60   0       93.41      132.41    114.36 o 
   2  62   0       25.08       -4.75     25.41 o 
   4  62   0        4.52      -27.15     30.73 o 
   6  62   0      341.72      418.01     57.18 o 
   8  62   0       45.90      139.77     57.47 o 
   0  64   0        0.07        8.33     53.18 o 
   2  64   0       44.47       55.75     51.66 o 
   4  64   0       30.95       25.92     43.14 o 
   6  64   0      498.82      600.35     67.63 o 
   2  66   0       58.15       32.30     64.32 o 
   4  66   0        6.65      -11.26     38.64 o 
   1   1   1    28374.62    26117.76    172.09 o 
   3   1   1    41754.15    39783.94    204.28 o 
   5   1   1    19199.29    18397.40     97.11 o 
   7   1   1     1194.08     1173.44     14.86 o 
   9   1   1     1108.13     1017.02     17.75 o 
  11   1   1     2930.62     3099.60     35.75 o 
  13   1   1      264.80      305.72     18.01 o 
  15   1   1     1805.87     1884.37     45.91 o 
  17   1   1     1570.54     1682.05     53.34 o 
  19   1   1      642.01      638.69     41.34 o 
  21   1   1      436.85      460.55     40.76 o 
  23   1   1       39.64       59.02     36.35 o 
   1   3   1    19704.11    17726.47    102.34 o 
   3   3   1   163776.08   154631.03    789.54 o 
   5   3   1    31489.12    31267.16    161.09 o 
   7   3   1      323.91      268.24      8.48 o 
   9   3   1      643.72      675.39     14.25 o 
  11   3   1      771.40      616.48     21.03 o 
  13   3   1      386.40      405.21     19.95 o 
  15   3   1     1136.92     1078.73     36.93 o 
  17   3   1     1971.91     2016.45     63.43 o 
  19   3   1      933.27     1077.78     51.82 o 
  21   3   1     1048.04     1021.57     86.29 o 
  23   3   1       98.23      119.96     35.73 o 
   1   5   1   152489.33   139039.11    795.47 o 
   3   5   1    15512.64    15434.91     85.32 o 
   5   5   1    20132.62    20036.47    102.47 o 
   7   5   1     2243.42     2254.83     21.46 o 
   9   5   1    13211.24    13742.31     84.37 o 
  11   5   1     4260.35     4178.09     40.85 o 
  13   5   1      374.19      407.55     20.21 o 
  15   5   1     2191.55     2149.78     46.36 o 
  17   5   1      174.97      122.85     20.69 o 
  19   5   1      712.31      631.21     41.14 o 
  21   5   1       56.06       51.78     29.23 o 
  23   5   1       17.07       27.07     33.39 o 
   1   7   1    46006.80    41960.54    275.98 o 
   3   7   1    26038.70    25700.40    151.84 o 
   5   7   1    11587.92    11605.83     64.06 o 
   7   7   1     5026.64     5161.99     36.07 o 
   9   7   1    17507.92    18012.82    105.80 o 
  11   7   1     1269.51     1287.17     21.85 o 
  13   7   1     1843.82     1899.92     39.16 o 
  15   7   1     1327.26     1451.31     40.26 o 
  17   7   1     1219.66     1167.01     43.56 o 
  19   7   1      524.30      455.29     38.39 o 
  21   7   1      499.86      427.94     40.79 o 
  23   7   1      150.87      201.74     46.34 o 
   1   9   1    33486.52    32318.54    227.99 o 
   3   9   1    60812.21    58921.77    341.21 o 
   5   9   1     7926.11     8112.09     50.38 o 
   7   9   1     9327.56     9978.22     64.19 o 
   9   9   1    10238.66    10541.17     69.42 o 
  11   9   1     2870.71     3155.66     34.94 o 
  13   9   1      199.09      240.82     20.39 o 
  15   9   1     3279.43     3251.44     54.44 o 
  17   9   1     1444.68     1486.74     48.83 o 
  19   9   1      155.71      140.80     28.94 o 
  21   9   1      137.07       98.37     29.31 o 
  23   9   1      140.57      146.81     41.41 o 
   1  11   1    23150.29    22404.53    154.76 o 
   3  11   1    95517.27    94704.30    515.03 o 
   5  11   1     4070.01     4079.52     30.05 o 
   7  11   1     7118.40     7612.67     50.79 o 
   9  11   1     1532.53     1638.89     21.77 o 
  11  11   1     1563.54     1447.09     27.11 o 
  13  11   1     2321.70     2338.39     39.67 o 
  15  11   1     2174.44     2196.58     47.46 o 
  17  11   1      365.19      383.39     30.98 o 
  19  11   1       30.81       32.51     22.70 o 
  21  11   1       56.69       48.22     28.16 o 
  23  11   1       67.81       99.74     43.64 o 
   1  13   1    69662.88    69054.34    426.92 o 
   3  13   1   178241.67   171717.33    906.13 o 
   5  13   1     9617.97     9227.76     55.36 o 
   7  13   1     2098.40     2167.20     22.09 o 
   9  13   1    10250.49    10550.50     79.45 o 
  11  13   1     2774.78     2632.32     41.04 o 
  13  13   1      359.91      298.20     16.80 o 
  15  13   1      519.47      573.87     30.17 o 
  17  13   1      797.26      766.61     40.37 o 
  19  13   1      204.51      168.22     26.58 o 
  21  13   1      217.75      187.80     34.23 o 
  23  13   1       23.78       11.83     38.64 o 
   1  15   1     7653.24     7501.51     55.05 o 
   3  15   1     5542.18     5512.27     40.35 o 
   5  15   1    12317.34    12593.17     80.56 o 
   7  15   1     6933.69     7205.27     49.01 o 
   9  15   1     7993.54     8050.04     67.82 o 
  11  15   1     1349.62     1328.98     27.49 o 
  13  15   1      508.99      484.99     21.87 o 
  15  15   1     2137.72     2220.70     54.94 o 
  17  15   1      255.52      206.88     25.07 o 
  19  15   1      137.04       77.14     24.33 o 
  21  15   1      387.21      413.80     44.47 o 
  23  15   1      137.46      181.80     48.82 o 
   1  17   1     4576.06     4802.08     41.35 o 
   3  17   1    28074.11    27764.62    159.38 o 
   5  17   1     7019.95     7185.88     49.99 o 
   7  17   1      569.65      639.25     13.58 o 
   9  17   1     1646.14     1485.49     25.29 o 
  11  17   1     2097.52     1999.09     32.06 o 
  13  17   1      180.95      190.00     16.13 o 
  15  17   1     5320.70     5225.42     93.88 o 
  17  17   1      608.77      614.18     35.17 o 
  19  17   1      344.17      346.36     35.71 o 
  21  17   1       18.37        4.48     27.61 o 
  23  17   1      116.56      122.13     48.89 o 
   1  19   1      855.88      832.76     15.23 o 
   3  19   1     1246.23     1154.38     15.11 o 
   5  19   1    28358.75    30040.59    177.86 o 
   7  19   1    23257.36    23867.69    131.76 o 
   9  19   1     2470.21     2576.27     34.40 o 
  11  19   1     5470.12     5486.46     61.18 o 
  13  19   1      744.71      696.84     26.74 o 
  15  19   1      267.45      292.73     23.35 o 
  17  19   1       32.82       13.17     18.87 o 
  19  19   1      336.39      307.91     34.29 o 
  21  19   1       63.56      101.12     32.88 o 
  23  19   1      204.28      202.88     53.09 o 
   1  21   1     1606.11     1554.03     16.86 o 
   3  21   1    17448.74    17854.37    102.24 o 
   5  21   1      678.41      663.25     13.15 o 
   7  21   1      343.59      392.15     11.61 o 
   9  21   1      210.45      181.62     12.95 o 
  11  21   1     2659.34     2722.47     41.88 o 
  13  21   1     2462.22     2359.63     44.87 o 
  15  21   1      298.77      260.81     22.29 o 
  17  21   1      203.28      183.56     27.44 o 
  19  21   1      232.89      237.39     31.80 o 
  21  21   1      169.10      227.44     51.62 o 
   1  23   1      409.98      511.82     10.76 o 
   3  23   1    14294.53    14563.95     80.96 o 
   5  23   1      960.63     1123.44     18.81 o 
   7  23   1      272.05      280.54     13.14 o 
   9  23   1       66.56       66.16     10.54 o 
  11  23   1     2392.04     2288.17     38.97 o 
  13  23   1     2361.09     2423.67     46.60 o 
  15  23   1        1.01        1.77     15.44 o 
  17  23   1      204.34      175.00     28.22 o 
  19  23   1      318.34      323.31     35.46 o 
  21  23   1       47.52       46.09     30.15 o 
   1  25   1     3883.05     3984.38     33.76 o 
   3  25   1     2735.61     2787.08     23.89 o 
   5  25   1     3782.58     3949.89     35.54 o 
   7  25   1     1133.54     1134.93     23.14 o 
   9  25   1     1741.22     1577.74     30.25 o 
  11  25   1     2658.75     2669.26     42.47 o 
  13  25   1      732.37      665.64     27.83 o 
  15  25   1     1150.46     1058.60     41.64 o 
  17  25   1      100.83      101.85     24.88 o 
  19  25   1      169.69      166.56     29.91 o 
  21  25   1      133.87       81.89     41.30 o 
   1  27   1      142.47      129.10      7.75 o 
   3  27   1     2248.61     2445.33     23.17 o 
   5  27   1     4223.43     4415.58     41.73 o 
   7  27   1     1308.08     1251.94     30.73 o 
   9  27   1     1645.12     1652.20     31.52 o 
  11  27   1      436.25      384.31     24.11 o 
  13  27   1     1210.82     1165.36     38.54 o 
  15  27   1       80.61       95.30     21.66 o 
  17  27   1      112.18       87.75     25.07 o 
  19  27   1      123.67       98.31     28.91 o 
  21  27   1       91.65       85.38     50.31 o 
   1  29   1      407.36      469.69     12.79 o 
   3  29   1      378.31      413.72     11.32 o 
   5  29   1     3644.71     3709.75     37.56 o 
   7  29   1      602.03      646.07     19.58 o 
   9  29   1     1784.38     1717.70     34.00 o 
  11  29   1      465.16      464.05     22.68 o 
  13  29   1     1448.36     1486.63     43.05 o 
  15  29   1       28.66       42.16     19.49 o 
  17  29   1      546.51      503.45     37.61 o 
  19  29   1      106.33      180.76     36.05 o 
  21  29   1      281.18      268.86     66.12 o 
   1  31   1     2243.50     2062.14     25.77 o 
   3  31   1     2748.35     2720.02     27.81 o 
   5  31   1     1656.57     1624.85     28.69 o 
   7  31   1      862.16      915.30     22.52 o 
   9  31   1     3914.97     3942.77     51.83 o 
  11  31   1     1307.06     1236.18     35.88 o 
  13  31   1     1110.17     1224.00     39.60 o 
  15  31   1      653.21      686.98     43.03 o 
  17  31   1      110.80       98.41     26.98 o 
  19  31   1      285.44      338.44     62.68 o 
  21  31   1       61.56        2.10     45.32 o 
   1  33   1     6444.92     6334.91     58.62 o 
   3  33   1     4034.27     4126.33     50.54 o 
   5  33   1      857.67      944.91     21.87 o 
   7  33   1     1127.44     1151.72     25.03 o 
   9  33   1     1783.37     1780.21     42.78 o 
  11  33   1      687.42      714.52     29.32 o 
  13  33   1      110.20       89.23     17.79 o 
  15  33   1      118.92      114.30     23.11 o 
  17  33   1      743.66      819.67     48.25 o 
  19  33   1       36.66       27.73     36.98 o 
  21  33   1      114.08      231.86     61.20 o 
   1  35   1      430.80      427.42     14.93 o 
   3  35   1     3861.00     3928.17     40.97 o 
   5  35   1      622.40      624.80     16.49 o 
   7  35   1     2735.13     2784.35     38.12 o 
   9  35   1      434.33      480.90     21.92 o 
  11  35   1      334.32      363.37     22.91 o 
  13  35   1       16.68       19.43     16.60 o 
  15  35   1      203.28      238.50     28.91 o 
  17  35   1      201.52      179.07     29.85 o 
  19  35   1       67.32      102.99     49.52 o 
   1  37   1     1205.84     1241.06     25.62 o 
   3  37   1      380.05      383.54     14.75 o 
   5  37   1     1502.87     1478.10     25.83 o 
   7  37   1      256.28      287.31     15.61 o 
   9  37   1      142.56      132.73     15.58 o 
  11  37   1     2047.41     2057.16     49.21 o 
  13  37   1      237.14      250.26     25.54 o 
  15  37   1      293.98      355.28     37.77 o 
  17  37   1       10.27       -0.97     29.06 o 
  19  37   1       88.91       49.56     45.18 o 
   1  39   1       18.94       11.21      8.00 o 
   3  39   1      816.00      790.40     20.38 o 
   5  39   1     3581.87     3578.45     39.11 o 
   7  39   1     3538.89     3427.35     44.41 o 
   9  39   1      283.26      298.89     20.53 o 
  11  39   1       92.49       84.19     21.27 o 
  13  39   1      132.57      114.03     22.05 o 
  15  39   1       93.35       92.59     26.91 o 
  17  39   1      415.04      618.56     54.79 o 
  19  39   1       65.31       97.19     53.22 o 
   1  41   1      953.93      919.20     22.33 o 
   3  41   1      578.79      534.08     20.91 o 
   5  41   1      683.75      613.47     20.33 o 
   7  41   1     1384.52     1379.47     33.20 o 
   9  41   1      680.59      640.10     29.24 o 
  11  41   1       52.86       64.33     19.29 o 
  13  41   1       21.79       23.60     19.84 o 
  15  41   1      141.57      124.26     29.57 o 
  17  41   1      101.81       86.16     41.76 o 
  19  41   1      133.98      198.73     61.59 o 
   1  43   1     2777.68     2871.36     41.04 o 
   3  43   1     1854.27     1858.26     35.25 o 
   5  43   1       98.48       80.50     11.50 o 
   7  43   1      594.28      594.87     25.78 o 
   9  43   1      390.74      315.20     24.47 o 
  11  43   1      619.41      736.80     36.56 o 
  13  43   1       45.16       45.75     20.37 o 
  15  43   1       51.23       56.94     32.14 o 
  17  43   1      515.09      627.43     61.98 o 
   1  45   1     2621.13     2565.08     48.69 o 
   3  45   1     2348.73     2374.97     33.12 o 
   5  45   1     1435.94     1551.40     31.93 o 
   7  45   1     1857.19     1957.28     46.54 o 
   9  45   1      752.56      824.57     40.02 o 
  11  45   1      131.61      127.76     23.11 o 
  13  45   1      178.10      143.13     25.40 o 
  15  45   1        5.96        6.58     31.20 o 
  17  45   1        7.13      -40.85     40.85 o 
   1  47   1      747.38      731.10     28.43 o 
   3  47   1      437.22      438.74     16.88 o 
   5  47   1     1132.01     1125.87     32.00 o 
   7  47   1       34.28       42.53     15.98 o 
   9  47   1      136.70      134.04     21.38 o 
  11  47   1        0.12        9.34     19.45 o 
  13  47   1       29.15        5.80     21.85 o 
  15  47   1      277.84      251.33     43.44 o 
  17  47   1      497.98      676.11     72.30 o 
   1  49   1      770.64      804.37     28.37 o 
   3  49   1     1446.49     1514.11     36.39 o 
   5  49   1       88.58       90.65     15.53 o 
   7  49   1      606.59      526.53     29.04 o 
   9  49   1      293.38      353.55     29.10 o 
  11  49   1       47.24       55.81     22.91 o 
  13  49   1        0.08      -22.09     25.25 o 
  15  49   1      105.45       41.72     37.12 o 
   1  51   1      685.50      700.46     28.20 o 
   3  51   1      620.82      681.16     41.39 o 
   5  51   1      174.49      163.24     19.29 o 
   7  51   1       80.89      101.49     19.60 o 
   9  51   1       60.65       58.17     20.55 o 
  11  51   1      101.25       85.70     24.86 o 
  13  51   1       14.36        9.42     28.63 o 
  15  51   1      193.03      140.65     45.22 o 
   1  53   1      146.57      106.19     18.62 o 
   3  53   1      724.43      722.47     29.97 o 
   5  53   1       98.10       75.54     17.81 o 
   7  53   1        8.10        8.14     18.96 o 
   9  53   1        4.57      -15.71     19.05 o 
  11  53   1      115.54       54.64     28.43 o 
  13  53   1      335.41      307.87     42.61 o 
   1  55   1      161.97      113.33     18.83 o 
   3  55   1      609.18      661.16     40.75 o 
   5  55   1       70.26       24.12     18.14 o 
   7  55   1      107.95       96.26     22.99 o 
   9  55   1       47.36       18.07     23.04 o 
  11  55   1      130.26      159.03     33.15 o 
  13  55   1      444.39      675.00     59.85 o 
   1  57   1      102.78       83.54     20.93 o 
   3  57   1      214.14      166.44     28.06 o 
   5  57   1       78.88       57.16     19.83 o 
   7  57   1      439.53      508.65     33.76 o 
   9  57   1       15.01       36.77     25.88 o 
  11  57   1      273.37      320.16     46.03 o 
   1  59   1      139.65      136.87     22.95 o 
   3  59   1      596.88      657.13     51.71 o 
   5  59   1      114.70       92.43     23.07 o 
   7  59   1       53.59       55.76     26.97 o 
   9  59   1      263.04      263.49     38.52 o 
  11  59   1      385.72      455.08     51.79 o 
   1  61   1      180.10      203.61     34.36 o 
   3  61   1      380.87      395.01     33.56 o 
   5  61   1      161.94      190.69     29.24 o 
   7  61   1       29.20       46.82     27.12 o 
   9  61   1      339.00      442.29     47.76 o 
   1  63   1       27.88       30.59     29.27 o 
   3  63   1       85.12       70.57     32.65 o 
   5  63   1      699.39      782.56     48.56 o 
   7  63   1      111.69       94.66     30.86 o 
   1  65   1      298.10      302.21     44.22 o 
   3  65   1      214.19      306.65     45.00 o 
   5  65   1        9.55       -3.63     26.85 o 
   1  67   1       67.47      170.34     53.74 o 
   2   0   2    21385.41    20595.22    170.05 o 
   6   0   2      421.59      448.19     13.84 o 
  10   0   2     1026.96     1254.78     28.00 o 
  14   0   2     4029.95     4124.77     92.50 o 
  18   0   2      906.30      825.08     60.15 o 
  22   0   2      116.81       30.72     46.31 o 
   0   2   2    12967.18    12560.17    118.26 o 
   2   2   2    11964.39    11435.34     83.46 o 
   4   2   2     1081.65     1106.46     12.79 o 
   6   2   2    12834.96    12840.07     76.93 o 
   8   2   2     9769.02    10418.83     62.42 o 
  10   2   2     2586.17     2528.19     30.40 o 
  12   2   2     1236.17     1160.30     27.43 o 
  14   2   2      219.18      245.99     19.82 o 
  16   2   2      142.06       97.11     19.78 o 
  18   2   2     2810.73     2877.08     69.19 o 
  20   2   2      496.56      514.77     40.35 o 
  22   2   2       53.36       15.72     33.28 o 
   2   4   2     4847.93     4855.12     33.53 o 
   4   4   2      172.65      215.13      6.40 o 
   6   4   2    32925.13    33247.29    175.07 o 
   8   4   2     2955.06     3252.26     28.55 o 
  10   4   2      774.69      878.12     17.37 o 
  12   4   2       40.80       61.77     11.53 o 
  14   4   2     2991.03     3000.56     52.56 o 
  16   4   2      164.13      148.43     21.19 o 
  18   4   2     1492.94     1648.60     64.79 o 
  20   4   2        2.19       21.18     25.33 o 
  22   4   2      213.67      142.06     38.08 o 
   0   6   2     2422.47     2274.89     24.76 o 
   2   6   2     3291.25     3188.33     22.94 o 
   4   6   2     6849.12     6672.27     42.56 o 
   6   6   2     3853.26     3655.64     27.89 o 
   8   6   2      830.49      986.81     15.10 o 
  10   6   2     4112.09     4315.37     39.97 o 
  12   6   2     5315.24     5637.92     64.43 o 
  14   6   2     1872.75     1810.96     42.96 o 
  16   6   2     3176.25     3001.87     61.23 o 
  18   6   2      799.95      879.04     46.50 o 
  20   6   2      150.96       92.10     27.92 o 
  22   6   2       81.97       88.87     31.65 o 
   2   8   2     9271.74     8530.58     53.42 o 
   4   8   2     1139.10     1154.84     13.40 o 
   6   8   2     5383.59     5378.73     35.28 o 
   8   8   2    10107.15    10401.70     69.34 o 
  10   8   2     1837.17     1988.28     26.84 o 
  12   8   2     1692.44     1658.52     33.71 o 
  14   8   2     4304.54     4103.19     60.60 o 
  16   8   2       99.36      146.68     22.65 o 
  18   8   2      815.52      839.16     45.51 o 
  20   8   2      165.59      145.87     30.85 o 
  22   8   2      342.31      235.36     43.65 o 
   0  10   2    22239.37    22443.66    167.58 o 
   2  10   2    40090.47    41211.17    207.18 o 
   4  10   2     5992.87     6033.26     38.17 o 
   6  10   2     2083.19     2008.75     19.28 o 
   8  10   2      396.05      412.41     13.56 o 
  10  10   2     4490.35     4681.16     47.63 o 
  12  10   2     1394.52     1337.49     33.28 o 
  14  10   2     2215.62     2092.93     48.85 o 
  16  10   2      112.84      103.49     18.94 o 
  18  10   2      288.00      368.36     34.40 o 
  20  10   2      166.99      180.07     31.90 o 
  22  10   2       50.37       36.15     32.95 o 
   2  12   2    17717.60    18090.11    104.52 o 
   4  12   2     5863.53     5738.56     38.53 o 
   6  12   2    14982.95    15808.82     92.85 o 
   8  12   2    11222.58    11719.33     79.73 o 
  10  12   2     3543.14     3688.91     42.22 o 
  12  12   2     1003.33      928.50     26.43 o 
  14  12   2     1906.53     1864.95     46.26 o 
  16  12   2      287.82      303.82     25.03 o 
  18  12   2      575.24      571.09     45.96 o 
  20  12   2      769.50     1046.95     62.26 o 
  22  12   2       29.02       58.63     35.00 o 
   0  14   2    20566.05    20762.60    156.42 o 
   2  14   2    16417.23    15536.31     97.94 o 
   4  14   2      418.64      504.39     10.70 o 
   6  14   2    22164.11    22972.57    134.54 o 
   8  14   2      114.14      104.43      7.82 o 
  10  14   2      869.20      892.42     21.38 o 
  12  14   2      582.92      633.56     21.07 o 
  14  14   2      307.27      344.87     25.46 o 
  16  14   2      378.88      408.29     30.43 o 
  18  14   2      418.37      328.05     32.20 o 
  20  14   2       63.83       38.49     31.40 o 
  22  14   2      180.63      226.61     49.53 o 
   2  16   2    16238.74    16390.94    103.53 o 
   4  16   2     6837.23     7510.00     56.02 o 
   6  16   2    27544.64    28346.33    162.03 o 
   8  16   2     4837.95     5236.58     55.29 o 
  10  16   2      435.83      432.71     18.03 o 
  12  16   2      147.13      198.90     15.39 o 
  14  16   2      399.21      363.47     23.13 o 
  16  16   2      403.20      413.13     29.92 o 
  18  16   2      203.76      215.42     30.40 o 
  20  16   2      254.12      247.40     36.99 o 
  22  16   2      186.14      168.57     44.82 o 
   0  18   2     2048.49     2157.65     42.22 o 
   2  18   2     3033.21     2843.47     28.21 o 
   4  18   2    16756.30    17412.25    109.88 o 
   6  18   2     6090.71     6135.65     48.99 o 
   8  18   2     3158.73     3247.64     41.51 o 
  10  18   2     2581.75     2385.59     37.56 o 
  12  18   2      265.24      309.14     18.31 o 
  14  18   2      600.97      629.99     27.68 o 
  16  18   2     2181.47     2284.81     62.94 o 
  18  18   2      986.12     1142.25     54.20 o 
  20  18   2       59.81       79.30     32.84 o 
  22  18   2       96.92      154.34     55.86 o 
   2  20   2     4028.36     4094.32     34.79 o 
   4  20   2    14757.62    15346.21     98.35 o 
   6  20   2    15090.42    14767.73     97.76 o 
   8  20   2     2978.10     3034.39     40.88 o 
  10  20   2     2470.28     2393.33     40.72 o 
  12  20   2     2045.69     1943.37     38.97 o 
  14  20   2     1164.50     1174.36     37.78 o 
  16  20   2      290.62      278.96     35.36 o 
  18  20   2       76.94       12.11     22.86 o 
  20  20   2      108.28      106.88     36.82 o 
  22  20   2      242.67      220.79    120.22 o 
   0  22   2     2004.39     2330.41     36.35 o 
   2  22   2     8277.99     8199.42     59.45 o 
   4  22   2     2201.37     2180.96     24.61 o 
   6  22   2     2921.76     2949.49     37.49 o 
   8  22   2     2413.79     2454.27     36.95 o 
  10  22   2     1329.35     1357.96     32.23 o 
  12  22   2     2601.76     2557.37     46.07 o 
  14  22   2      321.70      300.89     22.63 o 
  16  22   2      834.93      773.18     44.32 o 
  18  22   2      181.54      188.40     30.61 o 
  20  22   2       92.26       93.58     37.97 o 
  22  22   2       89.76       73.34     53.87 o 
   2  24   2     3686.92     3474.79     29.79 o 
   4  24   2     7015.38     6973.33     54.17 o 
   6  24   2     8584.26     8186.14     73.64 o 
   8  24   2     2822.71     3063.75     50.50 o 
  10  24   2     4506.96     4374.10     73.49 o 
  12  24   2     3184.63     3138.20     54.00 o 
  14  24   2      578.43      503.25     30.11 o 
  16  24   2       12.20      -15.27     20.33 o 
  18  24   2      315.64      321.66     51.67 o 
  20  24   2       32.00       34.87     33.20 o 
  22  24   2       85.50       59.81     53.49 o 
   0  26   2    15497.80    16097.77    140.13 o 
   2  26   2     4581.91     4629.56     37.68 o 
   4  26   2     5065.02     5375.46     53.02 o 
   6  26   2    16431.22    16164.91    116.89 o 
   8  26   2     3478.30     3322.84     47.51 o 
  10  26   2     3399.59     3145.46     48.96 o 
  12  26   2     1403.83     1414.54     40.01 o 
  14  26   2     1140.91     1130.20     42.40 o 
  16  26   2      673.48      519.85     38.64 o 
  18  26   2      232.52      189.64     33.12 o 
  20  26   2       64.82       57.36     35.29 o 
   2  28   2     4215.37     4083.11     37.73 o 
   4  28   2     4081.16     4010.72     40.70 o 
   6  28   2     6880.33     6796.55     66.11 o 
   8  28   2      659.63      597.13     22.13 o 
  10  28   2     1063.22     1047.34     32.88 o 
  12  28   2     5295.00     5315.73     78.11 o 
  14  28   2      304.87      308.52     26.94 o 
  16  28   2      255.69      225.88     33.16 o 
  18  28   2       46.05       32.09     29.90 o 
  20  28   2       72.18       73.85     46.14 o 
   0  30   2    15982.92    16366.75    154.01 o 
   2  30   2     3032.94     2786.40     35.40 o 
   4  30   2     1432.53     1510.88     24.52 o 
   6  30   2       53.48       71.15     10.35 o 
   8  30   2      111.30      101.60     13.01 o 
  10  30   2      338.47      365.26     22.15 o 
  12  30   2     1579.64     1387.19     41.83 o 
  14  30   2      412.50      398.03     31.06 o 
  16  30   2       95.37       46.05     25.09 o 
  18  30   2      378.75      384.14     42.53 o 
  20  30   2      135.97       63.30     51.26 o 
   2  32   2     5087.36     4972.75     55.93 o 
   4  32   2     2843.16     2762.93     34.61 o 
   6  32   2      315.34      355.35     16.47 o 
   8  32   2      524.07      446.83     19.66 o 
  10  32   2      221.67      159.76     18.79 o 
  12  32   2      107.57       91.94     18.36 o 
  14  32   2      667.17      620.68     38.37 o 
  16  32   2      234.09      197.88     30.37 o 
  18  32   2       52.06       36.59     30.95 o 
  20  32   2       51.01        6.26     54.21 o 
   0  34   2     9569.40     8935.75    100.08 o 
   2  34   2     2094.99     1943.78     35.88 o 
   4  34   2     2843.46     2678.51     34.67 o 
   6  34   2      230.31      230.86     14.82 o 
   8  34   2     5378.23     5443.97     61.36 o 
  10  34   2     1099.85     1102.92     37.43 o 
  12  34   2      166.21      138.85     22.20 o 
  14  34   2      725.54      661.78     40.19 o 
  16  34   2       15.64       56.08     23.72 o 
  18  34   2       48.83       53.27     37.38 o 
  20  34   2      151.55      165.44     57.57 o 
   2  36   2      366.30      373.50     18.29 o 
   4  36   2      205.62      224.54     14.89 o 
   6  36   2      499.86      403.03     18.56 o 
   8  36   2     1314.15     1274.29     32.77 o 
  10  36   2      159.71      168.95     21.01 o 
  12  36   2      556.62      505.62     36.13 o 
  14  36   2      227.27      266.97     30.13 o 
  16  36   2      127.19       93.88     30.71 o 
  18  36   2      295.21      264.79     48.88 o 
   0  38   2     8669.24     8629.21    112.56 o 
   2  38   2     1193.08     1177.26     27.98 o 
   4  38   2      468.70      465.20     17.23 o 
   6  38   2      643.69      614.79     26.57 o 
   8  38   2      604.00      558.89     25.93 o 
  10  38   2      318.88      305.60     25.08 o 
  12  38   2      317.13      393.34     31.29 o 
  14  38   2      274.87      302.93     31.68 o 
  16  38   2       41.76       31.39     27.05 o 
  18  38   2      307.77      179.72     49.54 o 
   2  40   2      387.61      373.85     19.04 o 
   4  40   2     1702.79     1712.82     33.63 o 
   6  40   2      356.56      332.24     18.64 o 
   8  40   2     1130.63     1025.78     49.47 o 
  10  40   2       12.14       21.01     16.87 o 
  12  40   2      116.69       71.37     21.29 o 
  14  40   2      535.88      500.69     36.93 o 
  16  40   2       92.65      102.50     33.49 o 
  18  40   2      264.42      258.07     63.92 o 
   0  42   2     3456.18     3389.50     68.89 o 
   2  42   2      867.13      870.16     35.06 o 
   4  42   2     3091.00     3055.93     44.41 o 
   6  42   2      159.82      129.22     16.03 o 
   8  42   2      304.46      299.46     21.92 o 
  10  42   2      711.46      734.76     33.56 o 
  12  42   2      228.52      244.66     28.98 o 
  14  42   2       14.82      -14.37     21.07 o 
  16  42   2      302.12      434.07     49.17 o 
  18  42   2      139.21      126.62     59.52 o 
   2  44   2     1514.11     1546.69     38.82 o 
   4  44   2     1036.70     1076.26     33.58 o 
   6  44   2       43.63       18.72     14.29 o 
   8  44   2      699.96      738.13     35.08 o 
  10  44   2      528.90      536.66     32.72 o 
  12  44   2      247.25      275.49     35.75 o 
  14  44   2      189.19      175.39     35.95 o 
  16  44   2        9.43      -16.52     36.13 o 
   0  46   2     5777.94     5954.00    170.06 o 
   2  46   2      142.29      127.55     15.90 o 
   4  46   2       87.76       56.20     14.95 o 
   6  46   2      212.20      206.93     19.57 o 
   8  46   2      107.22      134.95     19.61 o 
  10  46   2      252.59      277.71     27.27 o 
  12  46   2        5.54       -8.70     23.12 o 
  14  46   2       21.48       12.36     28.93 o 
  16  46   2       92.97      106.31     49.08 o 
   2  48   2     1871.97     1903.39     44.86 o 
   4  48   2      185.62      185.49     20.33 o 
   6  48   2       28.27       32.09     15.86 o 
   8  48   2      499.59      534.16     30.96 o 
  10  48   2      420.41      412.99     31.52 o 
  12  48   2       28.27        2.36     25.62 o 
  14  48   2      437.12      509.36     52.25 o 
  16  48   2      221.78      257.01     53.95 o 
   0  50   2     1427.66     1324.46     55.26 o 
   2  50   2       78.88      111.96     17.95 o 
   4  50   2      334.50      408.96     31.97 o 
   6  50   2      735.94      851.30     35.10 o 
   8  50   2      709.35      806.02     37.20 o 
  10  50   2       34.55       39.80     21.01 o 
  12  50   2       36.01       31.50     31.88 o 
  14  50   2      485.91      544.34     64.31 o 
   2  52   2      412.02      379.40     30.60 o 
   4  52   2      264.93      255.96     23.96 o 
   6  52   2      425.28      405.95     30.13 o 
   8  52   2        8.70       11.92     19.34 o 
  10  52   2      116.16      148.27     30.56 o 
  12  52   2      342.95      373.41     47.38 o 
  14  52   2      503.13      660.34     70.80 o 
   0  54   2       57.62       72.42     27.38 o 
   2  54   2      256.48      311.18     26.63 o 
   4  54   2      415.79      429.54     40.01 o 
   6  54   2      103.35       91.03     22.09 o 
   8  54   2      595.39      685.86     37.83 o 
  10  54   2      151.10      207.95     32.71 o 
  12  54   2      210.00      307.88     46.28 o 
   2  56   2      106.16      124.34     22.03 o 
   4  56   2        7.83       28.57     19.93 o 
   6  56   2       97.38       94.71     22.97 o 
   8  56   2      101.71      138.65     28.06 o 
  10  56   2      378.88      440.99     68.98 o 
  12  56   2      394.66      436.10     70.97 o 
   0  58   2      431.68      367.92     43.75 o 
   2  58   2      146.76      120.14     24.16 o 
   4  58   2      496.08      527.79     30.99 o 
   6  58   2       93.84       87.87     27.11 o 
   8  58   2      251.20      307.70     44.38 o 
  10  58   2      189.49      253.11     49.46 o 
   2  60   2       32.54       -5.12     23.25 o 
   4  60   2       76.20       88.88     22.38 o 
   6  60   2      158.55      140.16     29.51 o 
   8  60   2      201.27      309.59     43.83 o 
   0  62   2       83.35      138.69     40.89 o 
   2  62   2        5.36       25.07     23.52 o 
   4  62   2      288.75      299.28     29.59 o 
   6  62   2      194.54      247.94     36.09 o 
   8  62   2       29.57       40.20     34.53 o 
   2  64   2      102.59       92.05     28.31 o 
   4  64   2        5.97       -2.25     22.09 o 
   1   1   3    10689.93    10701.09     71.37 o 
   3   1   3       53.35       63.47      5.47 o 
   5   1   3     1536.02     1501.47     17.15 o 
   7   1   3     2713.50     2518.67     23.52 o 
   9   1   3     2101.14     2172.07     25.31 o 
  11   1   3     2334.04     2207.36     38.27 o 
  13   1   3      724.18      789.37     30.59 o 
  15   1   3     1665.34     1718.06     49.32 o 
  17   1   3     1164.75     1222.88     60.76 o 
  19   1   3       15.01      -18.39     26.77 o 
  21   1   3      162.03      133.67     38.82 o 
  23   1   3      134.71      129.23     73.01 o 
   1   3   3     7850.56     7956.85     55.76 o 
   3   3   3     3728.10     3809.44     31.25 o 
   5   3   3     1162.23     1156.75     14.55 o 
   7   3   3     1669.38     1613.58     18.38 o 
   9   3   3     2147.48     2309.81     26.73 o 
  11   3   3      527.45      560.01     20.93 o 
  13   3   3     1932.65     1648.55     48.07 o 
  15   3   3      886.43      923.46     42.71 o 
  17   3   3      917.33      974.55     54.90 o 
  19   3   3      303.83      232.14     35.07 o 
  21   3   3       16.95      -29.65     31.90 o 
  23   3   3       72.15       86.58     75.48 o 
   1   5   3     3149.74     3175.14     28.74 o 
   3   5   3     1247.47     1340.50     15.72 o 
   5   5   3     2357.04     2432.48     21.91 o 
   7   5   3     1936.54     1961.10     20.66 o 
   9   5   3     7531.02     7926.16     69.79 o 
  11   5   3     2618.08     2553.76     44.24 o 
  13   5   3     4714.13     4582.88     69.44 o 
  15   5   3     2076.55     2025.36     59.51 o 
  17   5   3      264.33      265.52     32.71 o 
  19   5   3      263.52      274.04     35.07 o 
  21   5   3      166.18      183.68     45.50 o 
  23   5   3       76.47      147.27     80.73 o 
   1   7   3     1656.57     1607.63     17.57 o 
   3   7   3     2833.40     2701.43     24.34 o 
   5   7   3     5844.02     6212.29     42.43 o 
   7   7   3     5927.12     6045.98     44.31 o 
   9   7   3      344.48      315.54     12.93 o 
  11   7   3     1634.66     1872.37     44.49 o 
  13   7   3     1497.86     1563.10     42.62 o 
  15   7   3      552.56      561.01     35.90 o 
  17   7   3      496.88      511.32     40.45 o 
  19   7   3      147.39      137.66     30.65 o 
  21   7   3       80.84       93.37     42.36 o 
   1   9   3     6977.84     7287.48     47.77 o 
   3   9   3     2020.75     2075.92     20.12 o 
   5   9   3    14763.96    16209.84     90.96 o 
   7   9   3     5536.76     5717.01     45.47 o 
   9   9   3     4367.96     4266.65     42.38 o 
  11   9   3     1037.36     1064.25     27.05 o 
  13   9   3      460.41      475.68     26.01 o 
  15   9   3      420.60      439.31     33.04 o 
  17   9   3      612.15      526.38     40.77 o 
  19   9   3      114.59      121.83     30.99 o 
  21   9   3      286.22      389.43     59.77 o 
   1  11   3    10451.38    10339.79     63.80 o 
   3  11   3     6259.88     6506.59     45.88 o 
   5  11   3    14772.10    15163.96     91.93 o 
   7  11   3     3234.39     3512.04     35.88 o 
   9  11   3     4136.24     4337.69     52.90 o 
  11  11   3      450.54      404.57     20.74 o 
  13  11   3      933.57      906.54     38.62 o 
  15  11   3      206.88      173.58     30.32 o 
  17  11   3      798.54      811.18     48.25 o 
  19  11   3      310.90      340.74     39.92 o 
  21  11   3      148.43      190.09     41.47 o 
   1  13   3    19414.86    20681.51    118.09 o 
   3  13   3     2562.67     2691.93     24.87 o 
   5  13   3      323.19      285.37      8.78 o 
   7  13   3     5910.39     6202.14     57.78 o 
   9  13   3      360.08      372.63     16.95 o 
  11  13   3      885.10      859.85     28.75 o 
  13  13   3      198.99      167.25     19.04 o 
  15  13   3      766.68      861.23     40.06 o 
  17  13   3       63.39       45.70     24.06 o 
  19  13   3       16.75       70.49     29.86 o 
  21  13   3      309.99      285.12     46.24 o 
   1  15   3     1821.22     1950.04     20.64 o 
   3  15   3    32024.36    33219.38    190.15 o 
   5  15   3        3.02        3.83      5.92 o 
   7  15   3     3529.12     3773.50     43.13 o 
   9  15   3     3937.60     4117.09     49.37 o 
  11  15   3     2414.67     2558.33     42.68 o 
  13  15   3     3157.94     3134.43     57.24 o 
  15  15   3      401.93      432.63     30.07 o 
  17  15   3      537.83      542.43     41.42 o 
  19  15   3       22.32       -9.82     26.98 o 
  21  15   3       21.51       27.45     38.87 o 
   1  17   3     4904.19     5427.18     39.98 o 
   3  17   3     2081.43     2155.18     23.16 o 
   5  17   3     2416.41     2351.24     31.98 o 
   7  17   3     2355.81     2589.06     34.22 o 
   9  17   3       37.66       41.87      9.35 o 
  11  17   3     6511.78     6437.78     75.96 o 
  13  17   3      563.42      556.09     28.92 o 
  15  17   3       29.71       22.98     18.76 o 
  17  17   3      198.29      192.91     31.55 o 
  19  17   3       38.63       26.25     27.96 o 
  21  17   3      333.95      303.47     52.61 o 
   1  19   3      395.16      428.30      9.89 o 
   3  19   3     8096.80     7763.62     56.44 o 
   5  19   3      318.05      350.96     15.22 o 
   7  19   3      457.68      471.09     18.63 o 
   9  19   3     3344.57     3402.31     49.50 o 
  11  19   3     1453.63     1415.53     36.04 o 
  13  19   3     2795.69     2832.55     57.67 o 
  15  19   3     1261.27     1305.06     49.45 o 
  17  19   3      384.83      382.44     35.89 o 
  19  19   3       73.33       61.22     29.31 o 
  21  19   3       89.50       65.65     42.84 o 
   1  21   3      149.57      173.20      8.73 o 
   3  21   3     1136.81     1205.41     23.02 o 
   5  21   3      263.69      319.49     18.37 o 
   7  21   3      357.26      390.32     17.55 o 
   9  21   3     4976.49     4770.42     59.34 o 
  11  21   3     3122.15     2874.47     48.70 o 
  13  21   3     2356.44     2234.01     53.68 o 
  15  21   3     2673.39     2851.31     66.13 o 
  17  21   3       38.44        1.87     23.09 o 
  19  21   3      167.34      160.73     37.17 o 
  21  21   3      118.42      101.42     48.45 o 
   1  23   3      165.70      170.30     10.65 o 
   3  23   3     1534.66     1521.40     24.96 o 
   5  23   3     1440.25     1431.28     27.63 o 
   7  23   3      130.52      126.41     12.45 o 
   9  23   3      736.98      708.93     24.59 o 
  11  23   3     5729.79     5803.15     78.41 o 
  13  23   3      882.03      878.52     36.40 o 
  15  23   3      200.76      187.93     26.51 o 
  17  23   3      279.11      245.39     30.24 o 
  19  23   3       70.22       63.11     34.40 o 
  21  23   3       84.95       90.02     54.54 o 
   1  25   3     2827.28     2768.07     40.19 o 
   3  25   3     1552.21     1584.98     27.61 o 
   5  25   3     6320.84     6391.30     64.54 o 
   7  25   3      115.67      130.29     12.90 o 
   9  25   3     1107.78     1125.51     29.97 o 
  11  25   3      562.68      647.88     29.36 o 
  13  25   3      202.94      251.81     23.58 o 
  15  25   3      720.61      676.96     40.41 o 
  17  25   3      210.64      231.34     30.31 o 
  19  25   3       77.89       40.15     32.56 o 
  21  25   3        6.14       50.35     51.40 o 
   1  27   3      837.24      926.90     22.71 o 
   3  27   3      681.35      619.26     20.60 o 
   5  27   3      510.13      545.94     20.79 o 
   7  27   3     1026.49     1009.73     28.69 o 
   9  27   3      338.75      298.18     18.48 o 
  11  27   3     1751.12     1822.24     47.36 o 
  13  27   3     1666.17     1698.26     48.57 o 
  15  27   3      865.59      804.06     44.29 o 
  17  27   3        8.95        8.61     23.47 o 
  19  27   3      232.05      151.49     38.55 o 
   1  29   3     3051.51     3045.15     42.01 o 
   3  29   3     2404.02     2257.16     39.62 o 
   5  29   3     2755.95     2872.95     41.87 o 
   7  29   3     4946.02     4700.35     59.87 o 
   9  29   3     6933.48     7100.47     83.88 o 
  11  29   3       11.36       22.14     14.86 o 
  13  29   3       94.74      136.23     27.25 o 
  15  29   3      538.85      625.04     40.73 o 
  17  29   3       75.38       54.88     26.32 o 
  19  29   3       84.97       74.11     42.65 o 
   1  31   3     4457.94     4242.45     52.13 o 
   3  31   3     1151.57     1172.17     28.91 o 
   5  31   3     2147.09     2069.44     41.20 o 
   7  31   3     2023.41     2000.03     38.54 o 
   9  31   3     1420.45     1358.34     38.18 o 
  11  31   3     1120.28     1155.19     39.19 o 
  13  31   3       75.27       56.60     20.31 o 
  15  31   3      176.13      179.69     26.64 o 
  17  31   3      162.20      222.84     36.31 o 
  19  31   3      103.69      118.14     69.37 o 
   1  33   3     2660.02     2454.06     41.91 o 
   3  33   3      209.47      170.45     14.69 o 
   5  33   3     1908.06     1895.87     44.13 o 
   7  33   3     4510.54     4277.42     56.86 o 
   9  33   3     1770.46     1657.04     42.06 o 
  11  33   3      359.86      369.48     24.74 o 
  13  33   3        2.26        3.42     18.12 o 
  15  33   3      420.18      446.85     34.96 o 
  17  33   3       26.45       33.74     29.56 o 
  19  33   3       22.89       67.67     49.66 o 
   1  35   3      434.70      377.81     21.04 o 
   3  35   3     4237.38     4210.16     55.59 o 
   5  35   3     3666.55     3732.01     55.32 o 
   7  35   3      449.00      412.31     24.45 o 
   9  35   3      551.27      535.79     26.53 o 
  11  35   3      812.49      807.06     38.10 o 
  13  35   3       88.02       55.78     20.57 o 
  15  35   3       23.76       26.23     24.28 o 
  17  35   3      114.51       93.38     36.98 o 
  19  35   3      451.92      575.61     80.83 o 
   1  37   3     1449.31     1455.02     36.65 o 
   3  37   3     4711.79     4486.93     60.83 o 
   5  37   3     4542.40     4440.55     62.30 o 
   7  37   3     1097.73     1131.01     37.65 o 
   9  37   3     1429.30     1442.60     43.08 o 
  11  37   3     1340.59     1390.24     48.34 o 
  13  37   3       24.34        1.94     21.09 o 
  15  37   3      156.12      183.28     29.95 o 
  17  37   3       21.39       18.22     35.76 o 
   1  39   3      346.09      289.96     20.31 o 
   3  39   3     2029.24     2003.92     41.05 o 
   5  39   3     1067.20     1030.04     35.26 o 
   7  39   3       27.14       51.28     16.23 o 
   9  39   3      603.76      610.98     31.23 o 
  11  39   3      428.24      394.08     32.39 o 
  13  39   3      266.52      339.01     33.81 o 
  15  39   3      305.10      303.23     40.02 o 
  17  39   3       72.44       49.31     44.35 o 
   1  41   3     1919.43     1733.03     41.28 o 
   3  41   3       59.85       47.72     13.51 o 
   5  41   3       41.80       37.64     15.29 o 
   7  41   3      829.38      824.95     35.79 o 
   9  41   3      582.23      530.26     32.58 o 
  11  41   3      344.08      321.99     33.74 o 
  13  41   3       59.47       56.15     26.98 o 
  15  41   3      159.29      100.34     33.63 o 
  17  41   3       36.29       44.34     45.72 o 
   1  43   3      415.28      354.76     23.66 o 
   3  43   3      344.55      292.38     21.96 o 
   5  43   3      246.09      195.68     21.91 o 
   7  43   3      492.87      507.70     33.60 o 
   9  43   3      318.31      318.56     28.64 o 
  11  43   3      463.90      615.77     43.92 o 
  13  43   3       14.87       14.13     26.70 o 
  15  43   3      431.51      435.58     62.70 o 
  17  43   3       14.08       23.15     49.65 o 
   1  45   3      137.27      154.10     19.75 o 
   3  45   3       77.93       70.00     16.42 o 
   5  45   3       80.58       58.93     18.70 o 
   7  45   3      279.51      328.46     29.99 o 
   9  45   3      172.56      176.75     26.44 o 
  11  45   3       26.58       71.94     27.17 o 
  13  45   3       26.16       47.66     32.98 o 
  15  45   3      434.65      466.26    124.71 o 
   1  47   3      150.15      107.21     17.60 o 
   3  47   3      782.97      834.95     33.94 o 
   5  47   3      432.76      496.09     29.53 o 
   7  47   3      371.08      463.28     40.78 o 
   9  47   3      231.66      234.16     28.96 o 
  11  47   3      427.36      485.21     41.96 o 
  13  47   3      136.55      135.25     41.19 o 
  15  47   3       59.24       69.51     49.84 o 
   1  49   3      201.15      200.52     21.53 o 
   3  49   3      194.39      214.37     21.49 o 
   5  49   3      377.32      340.40     32.63 o 
   7  49   3      184.14      169.07     27.72 o 
   9  49   3      135.28      113.22     24.91 o 
  11  49   3      113.83      137.45     36.86 o 
  13  49   3      186.41      216.82     55.62 o 
   1  51   3      290.17      282.86     24.64 o 
   3  51   3       80.24       95.37     19.08 o 
   5  51   3        1.29        5.00     17.73 o 
   7  51   3      151.76      128.59     26.64 o 
   9  51   3      742.67      780.00     49.11 o 
  11  51   3       87.34       56.34     37.11 o 
  13  51   3       92.84      164.01     55.34 o 
   1  53   3      541.98      604.21     32.13 o 
   3  53   3      202.79      185.97     23.41 o 
   5  53   3       59.92       66.82     20.14 o 
   7  53   3      138.49      174.34     30.23 o 
   9  53   3      275.52      276.27     43.27 o 
  11  53   3      166.47      179.70     48.18 o 
   1  55   3       20.85       24.55     19.10 o 
   3  55   3       12.93       32.05     19.42 o 
   5  55   3       75.05      103.53     22.34 o 
   7  55   3      176.92      211.49     33.44 o 
   9  55   3       46.73       60.08     32.81 o 
  11  55   3       36.69       19.81     46.35 o 
   1  57   3      340.21      338.94     42.05 o 
   3  57   3       23.90       24.28     21.10 o 
   5  57   3      442.34      419.08     36.27 o 
   7  57   3       32.90       36.61     26.14 o 
   9  57   3       65.49      120.55     39.39 o 
   1  59   3       13.52       21.08     21.62 o 
   3  59   3       15.16       17.73     22.30 o 
   5  59   3       67.45       75.21     26.67 o 
   7  59   3       20.97       38.99     26.11 o 
   1  61   3      125.28      138.42     28.34 o 
   3  61   3       94.12      105.35     28.67 o 
   5  61   3       77.55       53.94     28.72 o 
   7  61   3        9.36       32.35     41.49 o 
   1  63   3       55.41       71.32     26.74 o 
   3  63   3      137.98      123.06     29.11 o 
   0   0   4     1744.39     1715.78     50.92 o 
   4   0   4     6115.55     5587.08     61.85 o 
   8   0   4      209.72      296.08     25.89 o 
  12   0   4     4385.11     4466.19    100.05 o 
  16   0   4     1894.13     1907.68    113.66 o 
  20   0   4       69.94      102.73     62.13 o 
   2   2   4    11541.86    12079.10     79.24 o 
   4   2   4     2912.92     2665.49     26.96 o 
   6   2   4     2521.53     2333.61     27.99 o 
   8   2   4     1150.17     1226.51     25.35 o 
  10   2   4     1186.77     1205.99     35.86 o 
  12   2   4     1559.62     1443.66     44.14 o 
  14   2   4      331.86      339.26     32.08 o 
  16   2   4      355.31      311.14     39.76 o 
  18   2   4        1.44       -0.09     29.98 o 
  20   2   4      228.56      168.33     50.25 o 
  22   2   4      151.27      261.62     87.79 o 
   0   4   4     4082.58     4482.12     52.79 o 
   2   4   4     1755.88     1969.09     22.09 o 
   4   4   4     4288.13     4558.99     39.50 o 
   6   4   4      435.89      367.62     12.64 o 
   8   4   4     3801.22     3488.94     56.92 o 
  10   4   4     2625.99     2610.77     59.05 o 
  12   4   4     1785.05     1711.82     53.18 o 
  14   4   4      162.94      148.96     24.50 o 
  16   4   4      437.78      412.92     49.96 o 
  18   4   4       43.80       26.27     31.08 o 
  20   4   4       94.59       24.56     68.58 o 
  22   4   4      266.35      323.61    163.02 o 
   2   6   4     7709.04     8010.30     57.31 o 
   4   6   4     5880.32     6410.94     47.44 o 
   6   6   4     1752.56     1753.89     23.31 o 
   8   6   4      187.18      236.73     14.27 o 
  10   6   4      656.65      726.18     31.31 o 
  12   6   4      170.68      173.68     22.62 o 
  14   6   4      638.07      691.67     47.54 o 
  16   6   4      176.48      129.00     30.73 o 
  18   6   4       61.20       45.30     30.91 o 
  20   6   4       76.68       87.64     47.59 o 
   0   8   4    13825.94    14574.17    133.68 o 
   2   8   4      133.30      159.21      8.49 o 
   4   8   4     3483.51     3453.74     32.71 o 
   6   8   4     1058.06     1107.15     22.51 o 
   8   8   4      974.28      952.05     24.16 o 
  10   8   4     1273.12     1193.26     37.39 o 
  12   8   4     2706.55     2772.35     60.15 o 
  14   8   4      833.43      908.43     51.64 o 
  16   8   4     1076.91     1224.33     72.48 o 
  18   8   4      135.02      126.85     37.76 o 
  20   8   4      262.13      298.78     64.37 o 
   2  10   4     2293.16     2536.37     28.44 o 
   4  10   4     4881.08     5266.65     43.81 o 
   6  10   4      261.73      316.22     12.61 o 
   8  10   4     1758.44     1808.70     38.73 o 
  10  10   4     4246.01     4299.57     63.13 o 
  12  10   4     2565.36     2489.04     60.29 o 
  14  10   4      367.61      324.97     32.50 o 
  16  10   4      364.86      317.06     35.51 o 
  18  10   4      103.57      121.31     32.95 o 
  20  10   4       30.59       63.56     42.45 o 
   0  12   4     2236.05     2365.29     37.46 o 
   2  12   4     5956.62     5960.33     52.73 o 
   4  12   4     1628.52     1728.13     29.44 o 
   6  12   4      959.00      946.34     23.25 o 
   8  12   4     1783.02     1702.50     32.45 o 
  10  12   4      366.99      396.57     23.39 o 
  12  12   4     1006.93     1034.11     38.03 o 
  14  12   4      197.55      187.72     26.20 o 
  16  12   4      210.30      216.28     31.91 o 
  18  12   4      277.73      298.71     48.99 o 
  20  12   4       42.63      127.63     41.95 o 
   2  14   4     1127.25      979.11     20.42 o 
   4  14   4     1540.95     1488.81     27.60 o 
   6  14   4     3035.57     3330.66     41.76 o 
   8  14   4     4109.68     3843.55     62.83 o 
  10  14   4     1024.03     1049.59     34.32 o 
  12  14   4     1082.77     1065.57     39.01 o 
  14  14   4      244.69      197.94     25.64 o 
  16  14   4       61.61       74.87     24.84 o 
  18  14   4       55.96       96.49     33.12 o 
  20  14   4       19.73      -15.75     42.31 o 
   0  16   4     6552.67     6761.65     92.42 o 
   2  16   4      589.05      567.84     18.84 o 
   4  16   4     1398.87     1441.89     27.91 o 
   6  16   4      197.81      215.99     14.55 o 
   8  16   4      370.56      335.20     17.86 o 
  10  16   4     1393.87     1409.67     37.10 o 
  12  16   4     2326.45     2374.18     53.79 o 
  14  16   4      980.08     1107.72     44.97 o 
  16  16   4      310.46      231.90     31.09 o 
  18  16   4       31.89       36.97     30.99 o 
  20  16   4       81.73      101.29     47.58 o 
   2  18   4      257.66      275.43     16.31 o 
   4  18   4       11.50        6.10      8.76 o 
   6  18   4      240.02      217.11     13.70 o 
   8  18   4      743.33      793.37     27.81 o 
  10  18   4      157.42      131.93     16.76 o 
  12  18   4     1110.68     1130.76     40.87 o 
  14  18   4      311.21      268.09     27.52 o 
  16  18   4      250.17      212.00     29.68 o 
  18  18   4      173.10      245.70     39.63 o 
  20  18   4      101.63      158.67     53.44 o 
   0  20   4      368.42      376.02     25.97 o 
   2  20   4      565.92      606.90     20.49 o 
   4  20   4     1026.72      950.72     26.20 o 
   6  20   4     2795.50     2696.46     41.41 o 
   8  20   4     1326.93     1286.65     32.44 o 
  10  20   4     1847.57     1845.94     43.26 o 
  12  20   4      280.85      252.75     25.51 o 
  14  20   4      520.16      489.29     33.24 o 
  16  20   4       94.30      119.53     26.09 o 
  18  20   4      212.78      223.99     38.60 o 
  20  20   4      125.02      141.83     52.84 o 
   2  22   4     1627.11     1624.83     32.25 o 
   4  22   4     2421.72     2438.50     38.20 o 
   6  22   4      348.57      365.23     18.94 o 
   8  22   4     3206.23     2916.24     47.91 o 
  10  22   4      176.29      154.62     19.09 o 
  12  22   4     3043.74     3102.20     65.43 o 
  14  22   4       99.52      105.33     22.92 o 
  16  22   4      375.29      369.29     34.36 o 
  18  22   4      106.56       91.59     33.80 o 
  20  22   4        9.90      -12.40     51.21 o 
   0  24   4      660.67      720.79     33.81 o 
   2  24   4     2746.51     2790.49     57.27 o 
   4  24   4      906.47      828.51     26.16 o 
   6  24   4     3686.36     3687.78     50.77 o 
   8  24   4     6385.88     6336.54     76.28 o 
  10  24   4       52.23       31.81     16.11 o 
  12  24   4      704.19      821.84     40.51 o 
  14  24   4      207.02      208.55     26.82 o 
  16  24   4      219.47      250.12     30.20 o 
  18  24   4      101.31       86.35     35.40 o 
  20  24   4       57.00       96.77     57.64 o 
   2  26   4      382.33      330.55     17.97 o 
   4  26   4     5658.27     5610.12     67.72 o 
   6  26   4     3058.12     2958.15     44.29 o 
   8  26   4     2539.72     2561.98     51.21 o 
  10  26   4       61.12       62.25     17.55 o 
  12  26   4      981.04     1057.91     45.98 o 
  14  26   4     1067.61      991.60     45.40 o 
  16  26   4       57.38       68.00     26.27 o 
  18  26   4       30.70       43.84     33.46 o 
   0  28   4     3530.39     3244.66     94.94 o 
   2  28   4     1266.15     1287.03     31.17 o 
   4  28   4     3385.32     3120.20     46.18 o 
   6  28   4      653.11      649.91     24.38 o 
   8  28   4      638.83      670.28     30.11 o 
  10  28   4     1635.91     1727.87     49.86 o 
  12  28   4      199.41      120.21     22.81 o 
  14  28   4      153.83      152.67     25.84 o 
  16  28   4       68.65       76.39     26.99 o 
  18  28   4       22.47       21.59     30.12 o 
   2  30   4     2033.22     1706.21     35.76 o 
   4  30   4     2338.49     2349.42     42.20 o 
   6  30   4     2832.74     2840.63     46.36 o 
   8  30   4      502.73      459.51     27.41 o 
  10  30   4      950.42      994.81     38.71 o 
  12  30   4       96.34      116.87     22.84 o 
  14  30   4      437.11      505.94     38.30 o 
  16  30   4       64.98       80.67     28.03 o 
  18  30   4       53.83       67.29     42.47 o 
   0  32   4     1036.47      944.11     39.29 o 
   2  32   4     2137.39     2128.48     45.42 o 
   4  32   4     1316.64     1256.37     32.83 o 
   6  32   4     1642.23     1682.97     38.00 o 
   8  32   4      929.47      825.32     33.90 o 
  10  32   4        1.07       -5.00     16.74 o 
  12  32   4      379.52      307.79     28.15 o 
  14  32   4       54.02       84.10     27.28 o 
  16  32   4      212.27      215.07     36.97 o 
  18  32   4       14.43       16.22     42.51 o 
   2  34   4      628.35      628.44     34.90 o 
   4  34   4      442.28      440.32     23.06 o 
   6  34   4     1488.48     1457.17     42.13 o 
   8  34   4      542.49      481.47     28.31 o 
  10  34   4       11.60       24.66     18.46 o 
  12  34   4      178.28      137.25     23.32 o 
  14  34   4      535.92      527.47     42.58 o 
  16  34   4       16.88       41.31     35.14 o 
  18  34   4       71.62       97.54     69.28 o 
   0  36   4     6944.63     6725.73    141.52 o 
   2  36   4      347.39      278.10     19.02 o 
   4  36   4      922.61      828.29     30.31 o 
   6  36   4      511.62      500.09     27.02 o 
   8  36   4      547.30      465.41     29.34 o 
  10  36   4       93.17       72.73     19.76 o 
  12  36   4      135.21      147.49     28.26 o 
  14  36   4      178.90      199.50     35.73 o 
  16  36   4      130.38      146.77     44.80 o 
   2  38   4      408.32      401.54     23.08 o 
   4  38   4      174.91      208.72     18.54 o 
   6  38   4      581.05      556.22     29.57 o 
   8  38   4      776.91      759.15     37.83 o 
  10  38   4      930.45      951.78     43.49 o 
  12  38   4      190.94      135.50     29.56 o 
  14  38   4       70.38       73.87     35.62 o 
  16  38   4        9.00       97.32     67.22 o 
   0  40   4      244.00      185.09     33.70 o 
   2  40   4      120.57       94.15     15.97 o 
   4  40   4       16.09       19.09     16.02 o 
   6  40   4      205.58      163.67     20.54 o 
   8  40   4      399.72      378.23     27.62 o 
  10  40   4      190.80      183.79     25.42 o 
  12  40   4       83.32       92.42     27.87 o 
  14  40   4      195.78      193.68     44.58 o 
  16  40   4      504.55      502.51     87.83 o 
   2  42   4      302.01      320.06     25.17 o 
   4  42   4        1.27        4.16     15.30 o 
   6  42   4      684.78      700.18     46.98 o 
   8  42   4      258.34      225.94     24.27 o 
  10  42   4     1265.75     1433.38     55.49 o 
  12  42   4       98.97       66.16     31.22 o 
  14  42   4        8.96       27.65     40.25 o 
  16  42   4       60.59       47.80     81.42 o 
   0  44   4      753.36      780.23     51.11 o 
   2  44   4       43.05       77.89     18.29 o 
   4  44   4       54.20       51.69     17.86 o 
   6  44   4      180.32      130.11     21.23 o 
   8  44   4      369.51      352.28     32.88 o 
  10  44   4      317.95      391.72     33.10 o 
  12  44   4      148.62      171.50     36.53 o 
  14  44   4        2.40        6.21     39.96 o 
   2  46   4      457.99      467.87     28.32 o 
   4  46   4      211.69      227.58     24.45 o 
   6  46   4      728.92      686.41     36.45 o 
   8  46   4       75.61       51.67     21.23 o 
  10  46   4      234.64      175.00     32.04 o 
  12  46   4       10.31       40.87     34.19 o 
  14  46   4       43.15       98.31     46.73 o 
   0  48   4       79.17       53.04     26.12 o 
   2  48   4      838.37      773.74     36.05 o 
   4  48   4      105.53      124.81     21.25 o 
   6  48   4       54.82       39.98     19.80 o 
   8  48   4      198.72      192.36     29.32 o 
  10  48   4      249.82      335.70     38.65 o 
  12  48   4       63.92        1.83     40.03 o 
   2  50   4        3.80      -15.85     17.13 o 
   4  50   4      119.39      103.00     21.60 o 
   6  50   4      399.44      436.02     32.50 o 
   8  50   4       58.19        8.41     22.33 o 
  10  50   4       70.72       46.03     27.63 o 
  12  50   4      144.49      132.54     46.98 o 
   0  52   4      291.14      288.60     44.61 o 
   2  52   4      220.47      212.11     24.32 o 
   4  52   4       45.49       46.71     20.52 o 
   6  52   4      183.44      189.90     29.22 o 
   8  52   4       83.57       33.61     24.82 o 
  10  52   4       41.90       45.34     33.36 o 
   2  54   4      293.13      309.61     29.44 o 
   4  54   4       28.13       38.23     20.89 o 
   6  54   4      223.15      175.40     29.96 o 
   8  54   4        0.15      -11.87     26.85 o 
  10  54   4       64.90       57.02     32.07 o 
   0  56   4      258.06      282.62     41.33 o 
   2  56   4       18.37       40.22     23.12 o 
   4  56   4      171.35      232.83     30.34 o 
   6  56   4       16.28      -12.30     22.82 o 
   8  56   4       49.08       51.22     30.45 o 
   2  58   4       86.17      117.32     26.34 o 
   4  58   4       80.24       95.80     26.36 o 
   6  58   4        1.31       46.62     28.58 o 
   0  60   4      174.50      173.42     46.02 o 
   2  60   4       42.94       81.26     26.82 o 
   4  60   4       61.15       62.32     32.96 o 
   1   1   5      241.12      238.75     13.72 o 
   3   1   5      103.83      130.96     11.60 o 
   5   1   5     1828.23     1893.82     34.31 o 
   7   1   5     1287.93     1319.96     35.03 o 
   9   1   5     1897.30     1814.06     49.36 o 
  11   1   5      578.79      619.39     41.43 o 
  13   1   5       25.24       26.44     24.26 o 
  15   1   5      128.76      118.16     37.96 o 
  17   1   5       63.37      116.39     36.32 o 
  19   1   5      387.09      503.15     66.84 o 
   1   3   5     1808.91     1858.80     29.83 o 
   3   3   5      642.64      640.96     22.05 o 
   5   3   5     2760.75     2720.98     45.59 o 
   7   3   5     3930.50     3788.19     57.05 o 
   9   3   5      232.26      239.01     24.72 o 
  11   3   5     1076.92     1097.18     48.24 o 
  13   3   5       43.45       37.76     25.33 o 
  15   3   5      276.09      238.48     38.64 o 
  17   3   5      114.88      128.35     36.20 o 
  19   3   5      398.98      514.47     70.77 o 
   1   5   5     2254.16     2233.89     35.26 o 
   3   5   5      899.68      987.83     26.87 o 
   5   5   5      850.65      839.48     26.99 o 
   7   5   5      201.23      203.56     19.67 o 
   9   5   5     2031.68     2020.12     54.04 o 
  11   5   5       25.97       32.98     18.67 o 
  13   5   5      345.22      264.76     33.26 o 
  15   5   5      130.46      143.75     34.18 o 
  17   5   5      136.23      147.40     35.92 o 
  19   5   5       73.86       47.19     43.75 o 
   1   7   5      851.32      826.09     21.73 o 
   3   7   5      286.38      316.81     17.45 o 
   5   7   5     1620.84     1603.10     38.45 o 
   7   7   5     2709.15     2745.83     53.73 o 
   9   7   5     2621.13     2389.69     52.60 o 
  11   7   5      233.72      206.73     26.85 o 
  13   7   5       85.47       88.14     24.57 o 
  15   7   5       29.14       31.06     29.18 o 
  17   7   5      130.56      150.08     37.86 o 
  19   7   5      365.85      375.02     62.44 o 
   1   9   5     3973.87     4162.61     47.56 o 
   3   9   5     1513.69     1570.53     35.43 o 
   5   9   5     1043.91     1153.54     34.32 o 
   7   9   5     1348.21     1305.66     37.79 o 
   9   9   5     2767.02     2763.73     65.12 o 
  11   9   5      356.70      350.37     32.27 o 
  13   9   5      357.42      346.68     49.14 o 
  15   9   5      621.81      629.26     48.50 o 
  17   9   5      108.68      104.52     35.79 o 
  19   9   5       17.89       22.65     93.65 o 
   1  11   5      508.93      520.49     19.36 o 
   3  11   5     2359.70     2247.47     35.82 o 
   5  11   5     1318.68     1333.97     38.67 o 
   7  11   5     1979.94     1918.87     50.84 o 
   9  11   5      991.42      946.99     35.83 o 
  11  11   5      505.08      425.56     34.89 o 
  13  11   5     1224.41     1257.39     56.83 o 
  15  11   5       67.36       25.81     26.63 o 
  17  11   5      248.65      361.87     52.79 o 
  19  11   5       33.99       31.47     58.88 o 
   1  13   5     1534.09     1516.19     34.95 o 
   3  13   5      879.39      949.74     27.16 o 
   5  13   5     3644.12     3705.83     60.01 o 
   7  13   5      424.24      392.00     26.15 o 
   9  13   5     1438.52     1495.78     45.30 o 
  11  13   5      169.48      147.56     21.68 o 
  13  13   5      755.68      687.52     44.88 o 
  15  13   5      371.32      366.51     36.94 o 
  17  13   5       34.51       31.42     33.43 o 
  19  13   5      224.96      265.21     81.02 o 
   1  15   5     2454.42     2465.34     40.08 o 
   3  15   5     1443.85     1479.80     32.09 o 
   5  15   5     1196.12     1278.59     33.44 o 
   7  15   5      961.35      853.17     31.55 o 
   9  15   5     1515.14     1624.24     47.34 o 
  11  15   5      444.41      425.52     31.12 o 
  13  15   5      218.60      210.53     34.07 o 
  15  15   5       38.30       53.34     28.16 o 
  17  15   5       65.59       51.82     30.97 o 
  19  15   5      332.33      567.80    127.75 o 
   1  17   5     3222.38     3145.66     48.16 o 
   3  17   5      132.59      116.22     13.54 o 
   5  17   5     2629.29     2649.00     68.07 o 
   7  17   5     3123.59     3136.12     51.74 o 
   9  17   5     2362.32     2241.36     54.53 o 
  11  17   5      769.12      693.08     38.05 o 
  13  17   5      651.97      659.15     49.26 o 
  15  17   5      503.57      534.07     48.25 o 
  17  17   5      154.38      119.23     37.46 o 
  19  17   5      265.26      478.77    126.24 o 
   1  19   5      572.03      603.11     24.45 o 
   3  19   5     2465.44     2469.19     43.11 o 
   5  19   5     4560.51     4494.10     59.90 o 
   7  19   5      899.80      821.22     30.86 o 
   9  19   5      558.24      492.30     29.74 o 
  11  19   5      162.51      151.25     24.20 o 
  13  19   5       45.11       68.40     23.71 o 
  15  19   5       82.99      142.08     34.17 o 
  17  19   5      160.69      218.18     43.90 o 
  19  19   5       72.66      112.02     60.44 o 
   1  21   5     2398.88     2289.12     44.47 o 
   3  21   5      495.91      451.57     23.59 o 
   5  21   5     2718.62     2837.33     54.36 o 
   7  21   5     2331.24     2315.58     50.31 o 
   9  21   5      702.85      652.05     34.29 o 
  11  21   5       33.95       29.00     19.15 o 
  13  21   5       80.55      100.18     30.49 o 
  15  21   5      106.97      145.96     34.93 o 
  17  21   5        8.63      -19.75     34.85 o 
  19  21   5       27.79      159.80    111.06 o 
   1  23   5       28.49       32.96     13.34 o 
   3  23   5     5374.93     5144.01     65.71 o 
   5  23   5      389.90      372.68     24.15 o 
   7  23   5     1813.84     1830.22     61.26 o 
   9  23   5       50.94       39.93     16.50 o 
  11  23   5       60.35       73.48     20.35 o 
  13  23   5       16.99       14.30     21.37 o 
  15  23   5       17.63       17.02     28.94 o 
  17  23   5       61.53       17.24     41.67 o 
   1  25   5      679.61      657.51     27.84 o 
   3  25   5      861.59      885.76     32.67 o 
   5  25   5      570.65      505.39     27.33 o 
   7  25   5     1027.79     1049.99     38.33 o 
   9  25   5      374.07      350.96     25.28 o 
  11  25   5       29.47      -11.64     17.85 o 
  13  25   5       69.62      101.91     23.60 o 
  15  25   5      187.97      192.37     36.14 o 
  17  25   5       27.42       49.59     41.07 o 
   1  27   5      684.53      764.79     32.43 o 
   3  27   5      767.62      727.57     34.13 o 
   5  27   5      117.41      109.43     17.58 o 
   7  27   5      342.09      373.61     24.23 o 
   9  27   5       38.06       20.75     17.07 o 
  11  27   5      277.06      242.55     26.38 o 
  13  27   5       88.45       86.17     24.16 o 
  15  27   5       94.56       98.14     32.32 o 
  17  27   5       36.17      -19.73     39.72 o 
   1  29   5       61.62       72.31     15.75 o 
   3  29   5     1570.01     1635.19     45.65 o 
   5  29   5      716.89      685.38     31.52 o 
   7  29   5      390.03      396.45     25.28 o 
   9  29   5        3.02        6.35     16.86 o 
  11  29   5      205.06      212.25     27.65 o 
  13  29   5      272.62      232.90     30.24 o 
  15  29   5        3.49      -10.66     26.38 o 
  17  29   5      169.01      152.97     73.22 o 
   1  31   5      491.12      429.08     25.76 o 
   3  31   5     1547.45     1531.00     45.26 o 
   5  31   5      435.07      326.36     26.29 o 
   7  31   5       91.30       67.27     17.09 o 
   9  31   5       65.37       56.06     19.71 o 
  11  31   5        3.20        2.63     20.82 o 
  13  31   5      173.13      216.83     30.82 o 
  15  31   5       85.54      130.08     31.66 o 
  17  31   5       40.24      -68.92     80.17 o 
   1  33   5     2718.27     2452.55     53.19 o 
   3  33   5      236.22      179.65     21.02 o 
   5  33   5      149.70      136.43     19.71 o 
   7  33   5       80.51       61.62     18.16 o 
   9  33   5      376.24      388.95     28.44 o 
  11  33   5      189.08      167.02     26.37 o 
  13  33   5      120.26      101.59     27.76 o 
  15  33   5       62.07      101.56     43.61 o 
   1  35   5      418.91      367.87     26.33 o 
   3  35   5      723.52      677.85     35.33 o 
   5  35   5      627.82      570.91     32.24 o 
   7  35   5      199.17      191.22     22.01 o 
   9  35   5       29.24       51.06     19.53 o 
  11  35   5       58.93       44.93     21.66 o 
  13  35   5      150.62      154.41     30.84 o 
  15  35   5      246.04      373.50     69.79 o 
   1  37   5       36.08       36.15     17.02 o 
   3  37   5       99.37       92.42     20.44 o 
   5  37   5      130.88      105.42     20.47 o 
   7  37   5      113.88       79.24     20.60 o 
   9  37   5      351.03      317.33     27.61 o 
  11  37   5      126.74      185.75     31.62 o 
  13  37   5       96.72       78.37     33.01 o 
  15  37   5       48.28       73.09     73.07 o 
   1  39   5        6.59      -12.29     15.56 o 
   3  39   5       63.24       57.18     20.13 o 
   5  39   5       73.96       76.84     20.01 o 
   7  39   5      111.78      105.32     21.63 o 
   9  39   5       51.06       42.17     21.14 o 
  11  39   5      205.66      212.60     30.08 o 
  13  39   5       43.55       69.71     36.51 o 
  15  39   5       20.19       87.18     55.13 o 
   1  41   5      142.26      156.87     21.81 o 
   3  41   5       11.73        9.05     17.19 o 
   5  41   5       62.31       41.77     19.47 o 
   7  41   5      536.70      641.82     37.55 o 
   9  41   5      129.66      120.01     24.32 o 
  11  41   5       91.34       70.74     25.97 o 
  13  41   5       83.98       93.67     40.70 o 
   1  43   5        8.93       21.76     18.22 o 
   3  43   5      231.71      281.22     26.54 o 
   5  43   5       62.57       72.68     21.43 o 
   7  43   5       53.67       39.38     20.73 o 
   9  43   5       77.54       98.68     26.28 o 
  11  43   5      398.34      413.57     41.25 o 
  13  43   5      166.10      184.15     45.67 o 
   1  45   5      107.45      101.00     22.50 o 
   3  45   5      273.53      289.93     26.85 o 
   5  45   5      108.72      117.76     23.85 o 
   7  45   5       27.60       12.20     21.68 o 
   9  45   5       57.52        4.11     23.06 o 
  11  45   5        8.73      -28.60     29.82 o 
   1  47   5      274.90      344.97     29.33 o 
   3  47   5       45.27       58.15     20.84 o 
   5  47   5       15.30       31.87     22.79 o 
   7  47   5       57.72      102.15     25.41 o 
   9  47   5       22.27       -4.02     27.24 o 
  11  47   5      164.34      141.50     37.49 o 
   1  49   5      346.56      364.85     32.37 o 
   3  49   5      203.23      170.59     25.60 o 
   5  49   5      186.92      159.13     26.48 o 
   7  49   5      235.25      237.33     33.10 o 
   9  49   5      170.10      217.46     36.70 o 
   1  51   5       64.87       88.43     24.68 o 
   3  51   5        3.18      -12.46     22.17 o 
   5  51   5       58.94       65.30     25.57 o 
   7  51   5       19.17       61.08     29.65 o 
   9  51   5       47.99       81.16     35.57 o 
   1  53   5       33.24       15.79     23.23 o 
   3  53   5       48.98       39.74     25.45 o 
   5  53   5      166.09      189.74     33.17 o 
   7  53   5       91.66       67.79     32.88 o 
   1  55   5      127.95      155.73     30.40 o 
   3  55   5        3.96      -17.85     29.61 o 
   5  55   5       43.69       41.17     30.29 o 
   1  57   5      176.16      149.10     37.71 o 
   2   0   6     5028.73     4822.20    130.33 o 
   6   0   6     4392.55     4326.52    292.38 o 
  10   0   6     1807.00     1851.85    137.90 o 
  14   0   6      201.45      198.31     73.09 o 
  18   0   6       29.00       28.03     86.42 o 
   0   2   6      666.85      621.88     41.34 o 
   2   2   6     1673.91     1757.74     48.70 o 
   4   2   6     2554.90     2654.33     69.08 o 
   6   2   6     1533.06     1535.15     64.38 o 
   8   2   6      221.53      201.57     40.19 o 
  10   2   6      412.72      385.14     52.99 o 
  12   2   6      156.39      146.58     41.48 o 
  14   2   6       68.05       54.54     35.63 o 
  16   2   6       35.59       -6.33     46.00 o 
  18   2   6      482.77      665.84    105.55 o 
   2   4   6     2853.23     2865.98     53.28 o 
   4   4   6      746.18      782.76     41.48 o 
   6   4   6      130.31       71.36     23.67 o 
   8   4   6     3079.68     3070.96     88.03 o 
  10   4   6      619.32      475.71     60.15 o 
  12   4   6      527.23      449.06     60.62 o 
  14   4   6       60.70       93.44     37.05 o 
  16   4   6       46.75       50.60     51.02 o 
  18   4   6      146.55      127.84     98.56 o 
   0   6   6      294.24      289.60     31.04 o 
   2   6   6      251.17      241.40     22.12 o 
   4   6   6      796.64      782.09     38.64 o 
   6   6   6      981.04      939.99     49.73 o 
   8   6   6      650.82      726.31     50.24 o 
  10   6   6      462.16      460.16     55.35 o 
  12   6   6      167.79      163.00     39.34 o 
  14   6   6       27.36       37.97     33.02 o 
  16   6   6      131.94      109.11     56.65 o 
  18   6   6      243.55      313.71    120.52 o 
   2   8   6     1980.82     2117.24     53.14 o 
   4   8   6       76.99       64.66     19.30 o 
   6   8   6     1309.14     1230.52     51.26 o 
   8   8   6       42.81       19.03     27.07 o 
  10   8   6       93.40      102.48     26.99 o 
  12   8   6      462.14      486.37     51.73 o 
  14   8   6      153.31      112.19     39.16 o 
  16   8   6       32.06       70.69     52.72 o 
  18   8   6      229.41       99.10     96.60 o 
   0  10   6     1722.61     1623.67     67.68 o 
   2  10   6       50.39       39.90     17.33 o 
   4  10   6     3626.77     3617.13     73.31 o 
   6  10   6     1826.13     1800.80     61.74 o 
   8  10   6      379.14      429.70     35.82 o 
  10  10   6      628.85      696.45     47.32 o 
  12  10   6      135.07      129.29     33.32 o 
  14  10   6       10.02      -23.85     32.19 o 
  16  10   6      234.62      259.92     63.71 o 
  18  10   6       51.68       21.43     91.77 o 
   2  12   6     1081.93     1113.25     44.66 o 
   4  12   6       64.78       60.69     20.45 o 
   6  12   6      210.98      175.04     24.55 o 
   8  12   6      328.99      341.33     30.74 o 
  10  12   6      800.37      708.28     47.42 o 
  12  12   6       18.08      -11.59     25.54 o 
  14  12   6       74.54       75.45     38.11 o 
  16  12   6       95.43       84.00     52.52 o 
  18  12   6      131.06      115.17    101.95 o 
   0  14   6     3112.98     3024.26    100.99 o 
   2  14   6      974.97      995.52     46.43 o 
   4  14   6      249.97      251.29     31.09 o 
   6  14   6     1576.13     1610.37     57.61 o 
   8  14   6      231.15      168.79     24.68 o 
  10  14   6      124.95       54.54     26.82 o 
  12  14   6      212.73      169.47     33.56 o 
  14  14   6      103.58       86.28     36.24 o 
  16  14   6      145.03      133.15     55.53 o 
  18  14   6        8.60       58.56     92.49 o 
   2  16   6      149.14      120.20     23.08 o 
   4  16   6     1405.22     1506.05     51.40 o 
   6  16   6     1939.24     1918.44     67.69 o 
   8  16   6       95.05       85.38     22.89 o 
  10  16   6       13.12        7.60     21.68 o 
  12  16   6      185.76      119.14     31.86 o 
  14  16   6       49.61       16.59     30.22 o 
  16  16   6      174.97      123.23     56.77 o 
   0  18   6     2631.50     2681.99    100.92 o 
   2  18   6     1242.29     1240.94     47.71 o 
   4  18   6     1411.38     1329.94     49.70 o 
   6  18   6      217.31      243.90     29.62 o 
   8  18   6      230.08      219.94     27.87 o 
  10  18   6      194.57      188.48     29.02 o 
  12  18   6       81.11       82.01     30.78 o 
  14  18   6       80.05       42.99     31.08 o 
  16  18   6       16.25       20.86     50.25 o 
   2  20   6      463.00      469.99     32.10 o 
   4  20   6     1041.17     1077.07     46.73 o 
   6  20   6      891.52      825.90     45.87 o 
   8  20   6      126.27       92.15     23.79 o 
  10  20   6      330.54      376.98     35.02 o 
  12  20   6       79.94       80.24     27.75 o 
  14  20   6      149.67      119.13     38.62 o 
  16  20   6      244.50      281.33     75.95 o 
   0  22   6     4411.81     4520.97    108.00 o 
   2  22   6      119.47       99.89     21.78 o 
   4  22   6      998.53     1109.39     44.84 o 
   6  22   6      197.12      156.04     25.54 o 
   8  22   6      235.69      235.73     32.24 o 
  10  22   6      289.81      323.87     33.68 o 
  12  22   6       13.00        7.46     25.38 o 
  14  22   6      365.16      393.19     54.69 o 
  16  22   6       61.02       88.81     50.26 o 
   2  24   6      657.43      688.63     42.72 o 
   4  24   6       34.76       18.62     19.14 o 
   6  24   6       22.52        3.05     20.44 o 
   8  24   6       86.77       87.19     23.91 o 
  10  24   6      703.61      756.97     55.34 o 
  12  24   6       20.08        7.07     28.37 o 
  14  24   6       40.21      -23.73     36.02 o 
  16  24   6       50.41       62.63     67.33 o 
   0  26   6      720.48      819.07     51.28 o 
   2  26   6      271.07      247.29     24.93 o 
   4  26   6       71.37       80.59     21.10 o 
   6  26   6      139.42      177.15     25.22 o 
   8  26   6       39.76       50.77     22.35 o 
  10  26   6      528.51      565.97     41.76 o 
  12  26   6       36.71       51.98     27.53 o 
  14  26   6       99.29      165.75     52.33 o 
  16  26   6      180.37      100.46     74.28 o 
   2  28   6      867.64      880.07     38.25 o 
   4  28   6      364.97      296.95     26.88 o 
   6  28   6       61.58       63.56     20.07 o 
   8  28   6      468.60      567.90     38.61 o 
  10  28   6        4.61       11.26     24.32 o 
  12  28   6      222.44      273.34     40.11 o 
  14  28   6       18.68       95.45     48.47 o 
   0  30   6      158.99      125.50     29.77 o 
   2  30   6      413.05      376.07     26.78 o 
   4  30   6       94.05       66.30     20.54 o 
   6  30   6       77.98       84.21     21.21 o 
   8  30   6       81.12       62.38     23.23 o 
  10  30   6      198.64      258.22     33.11 o 
  12  30   6      158.61      166.47     35.25 o 
  14  30   6      107.48      221.58    100.88 o 
   2  32   6      190.99      161.37     22.50 o 
   4  32   6      561.72      565.02     36.02 o 
   6  32   6      129.76      125.80     23.32 o 
   8  32   6      185.00      191.48     27.55 o 
  10  32   6       30.80       32.52     24.52 o 
  12  32   6       21.40       36.93     36.89 o 
  14  32   6       76.40       69.91     62.80 o 
   0  34   6      938.72     1112.46     63.32 o 
   2  34   6       64.20       58.95     19.88 o 
   4  34   6      276.29      336.78     29.63 o 
   6  34   6        7.50        1.47     19.22 o 
   8  34   6        0.85        8.58     21.20 o 
  10  34   6        3.60      -23.15     23.33 o 
  12  34   6       39.05       48.05     33.03 o 
  14  34   6       24.65       -6.29     60.76 o 
   2  36   6      194.55      213.78     24.69 o 
   4  36   6       67.88       70.15     22.87 o 
   6  36   6       13.84        9.86     19.35 o 
   8  36   6        4.98      -20.05     20.05 o 
  10  36   6       81.55       70.24     29.53 o 
  12  36   6       23.08      -38.62     38.62 o 
   0  38   6      372.44      463.41     46.24 o 
   2  38   6      209.11      216.09     26.11 o 
   4  38   6      307.87      304.04     33.83 o 
   6  38   6        6.02       35.73     21.56 o 
   8  38   6       69.28       69.62     25.70 o 
  10  38   6       68.01       32.19     29.34 o 
  12  38   6      114.07       93.10     48.66 o 
   2  40   6      305.53      368.34     30.80 o 
   4  40   6        1.61       31.52     22.53 o 
   6  40   6       74.98       58.46     24.06 o 
   8  40   6       36.46       38.51     26.45 o 
  10  40   6      116.12      146.52     36.89 o 
  12  40   6      119.34      186.09     67.63 o 
   0  42   6      453.49      557.87     50.73 o 
   2  42   6       70.22       68.49     23.28 o 
   4  42   6       39.72       91.31     24.17 o 
   6  42   6       67.14       56.78     25.74 o 
   8  42   6        4.19        8.04     28.70 o 
  10  42   6       21.58       46.41     35.68 o 
   2  44   6       86.49       83.92     24.88 o 
   4  44   6      123.94      108.40     26.24 o 
   6  44   6       10.57       22.74     26.31 o 
   8  44   6      139.77      178.48     37.98 o 
  10  44   6       70.98      131.69     48.34 o 
   0  46   6      146.07      115.42     40.15 o 
   2  46   6      160.07      159.72     29.20 o 
   4  46   6      228.05      265.02     32.02 o 
   6  46   6       13.27       -5.09     28.93 o 
   8  46   6       21.12       13.97     32.59 o 
   2  48   6       86.66      105.20     29.55 o 
   4  48   6      221.12      221.28     36.59 o 
   6  48   6       12.08       19.90     31.85 o 
   0  50   6      132.02      117.70     44.69 o 
   2  50   6       36.68       74.97     29.27 o 
   4  50   6       81.76      100.23     32.54 o 
   2  52   6       81.28      103.12     58.80 o 
   1   1   7       57.64       69.79     25.16 o 
   3   1   7     1765.77     1849.41     91.39 o 
   5   1   7      402.91      356.77     50.67 o 
   7   1   7      322.89      326.47     52.25 o 
   9   1   7       50.97       93.80     40.39 o 
  11   1   7      135.74       94.49     55.95 o 
  13   1   7       35.47      155.40     83.83 o 
   1   3   7      727.38      724.58     46.98 o 
   3   3   7      127.61      124.82     28.09 o 
   5   3   7       49.78       24.69     33.96 o 
   7   3   7       88.78      118.01     41.25 o 
   9   3   7      120.18      152.11     44.85 o 
  11   3   7      599.77      648.70     69.68 o 
  13   3   7      173.91       46.25     62.25 o 
   1   5   7     2403.12     2477.51     81.79 o 
   3   5   7     1499.37     1570.76     64.00 o 
   5   5   7       16.14       38.48     31.42 o 
   7   5   7      170.17      131.53     43.75 o 
   9   5   7      195.84      231.31     49.76 o 
  11   5   7        8.06      -16.64     39.92 o 
  13   5   7      109.12       81.41     63.99 o 
   1   7   7      379.60      430.89     42.89 o 
   3   7   7       73.71       92.50     31.50 o 
   5   7   7      475.29      456.95     53.60 o 
   7   7   7       72.52      117.35     42.06 o 
   9   7   7      342.66      402.53     69.92 o 
  11   7   7      242.02      259.10     63.58 o 
  13   7   7       28.99      -26.48     54.92 o 
   1   9   7     1570.01     1737.12     66.40 o 
   3   9   7      345.98      390.79     51.74 o 
   5   9   7      145.17      152.07     37.08 o 
   7   9   7       73.24       88.52     34.59 o 
   9   9   7      210.33      163.36     46.42 o 
  11   9   7      314.96      263.99     54.03 o 
  13   9   7      205.84       92.63     67.36 o 
  15   9   7      221.67      334.96    121.24 o 
   1  11   7       20.84       18.94     25.55 o 
   3  11   7     1265.82     1369.00     68.98 o 
   5  11   7       64.41       60.54     29.10 o 
   7  11   7      525.21      599.80     50.13 o 
   9  11   7      180.15      191.58     41.63 o 
  11  11   7       23.07        3.86     48.30 o 
  13  11   7      105.76      164.37     76.03 o 
   1  13   7      173.50      162.41     36.14 o 
   3  13   7      242.11      176.32     31.48 o 
   5  13   7      104.72      106.25     39.35 o 
   7  13   7     1135.64     1333.94    125.98 o 
   9  13   7       56.34       86.82     35.57 o 
  11  13   7       11.97       -9.87     39.77 o 
  13  13   7      119.20      153.23     68.30 o 
   1  15   7       49.79       44.82     26.88 o 
   3  15   7       85.22       34.42     28.51 o 
   5  15   7      151.91      135.54     31.80 o 
   7  15   7       40.70       79.66     32.85 o 
   9  15   7      114.10      109.92     38.63 o 
  11  15   7      111.54      193.42     53.18 o 
  13  15   7      112.30      119.10     72.28 o 
   1  17   7      335.51      297.51     48.42 o 
   3  17   7       45.82       23.49     28.34 o 
   5  17   7       23.31       11.83     26.15 o 
   7  17   7        7.85      -17.22     29.83 o 
   9  17   7      241.00      235.82     45.81 o 
  11  17   7      178.28      188.17     49.83 o 
  13  17   7       75.14       68.68     71.48 o 
   1  19   7      257.21      304.68     39.22 o 
   3  19   7      283.54      270.60     39.38 o 
   5  19   7       19.31        2.41     26.83 o 
   7  19   7       49.34       17.94     27.28 o 
   9  19   7        7.64       -7.22     34.76 o 
  11  19   7      116.62       66.84     47.10 o 
  13  19   7       22.50      -54.99     95.17 o 
   1  21   7      274.24      283.44     40.98 o 
   3  21   7       70.17       54.75     30.84 o 
   5  21   7      251.41      212.01     38.33 o 
   7  21   7      173.53      136.42     32.17 o 
   9  21   7       25.77       19.58     33.30 o 
  11  21   7       23.44       24.01     44.86 o 
  13  21   7       50.78       75.63     54.57 o 
   1  23   7      347.50      371.66     43.76 o 
   3  23   7      124.76      119.50     34.89 o 
   5  23   7        4.07      -13.46     28.37 o 
   7  23   7      508.45      665.37     49.01 o 
   9  23   7       44.19       63.48     34.34 o 
  11  23   7       30.37      -27.91     40.83 o 
  13  23   7       62.81      112.52     59.69 o 
   1  25   7      104.43       74.89     31.35 o 
   3  25   7      341.21      401.08     46.36 o 
   5  25   7      196.18      153.38     39.23 o 
   7  25   7        0.31       14.22     29.70 o 
   9  25   7       31.28       40.83     29.24 o 
  11  25   7      163.99      141.88     49.45 o 
  13  25   7      168.30      411.20    119.99 o 
   1  27   7       93.27       87.38     33.88 o 
   3  27   7      142.98      154.81     39.84 o 
   5  27   7       15.45       33.11     31.09 o 
   7  27   7      256.16      169.48     38.42 o 
   9  27   7       13.50       16.10     28.96 o 
  11  27   7      131.47       91.66     47.34 o 
  13  27   7       22.20       31.42     87.49 o 
   1  29   7       47.86       20.10     29.89 o 
   3  29   7       70.51      129.59     37.62 o 
   5  29   7       98.42       74.91     32.68 o 
   7  29   7        0.41       32.37     30.21 o 
   9  29   7       26.81       56.26     34.55 o 
  11  29   7        2.72      -15.49     51.46 o 
   1  31   7      379.49      390.06     43.25 o 
   3  31   7      173.89       87.00     32.33 o 
   5  31   7        4.53      -26.57     26.57 o 
   7  31   7      130.02      165.68     40.08 o 
   9  31   7       60.74       26.64     37.61 o 
  11  31   7       92.38      100.96     93.32 o 
   1  33   7       58.87       79.93     30.22 o 
   3  33   7       28.77       28.39     30.10 o 
   5  33   7       22.86       46.26     33.89 o 
   7  33   7       49.76       40.44     31.32 o 
   9  33   7      134.33      141.07     57.46 o 
  11  33   7      163.12      260.62    103.98 o 
   1  35   7      327.28      409.55     43.39 o 
   3  35   7       79.47       48.55     30.36 o 
   5  35   7       88.24       81.99     33.23 o 
   7  35   7      164.05      144.95     37.54 o 
   9  35   7       15.64       12.73     44.80 o 
   1  37   7      242.39      242.28     39.14 o 
   3  37   7        5.30       -5.02     29.73 o 
   5  37   7       43.90       84.27     34.47 o 
   7  37   7       58.29       31.51     43.92 o 
   9  37   7      113.13       53.29     48.71 o 
   1  39   7       38.70       75.82     29.30 o 
   3  39   7       84.60       86.98     31.77 o 
   5  39   7        2.74      -15.01     41.69 o 
   7  39   7       71.65       53.37     47.37 o 
   1  41   7      142.56      172.24     34.63 o 
   3  41   7      115.21      137.54     40.84 o 
   5  41   7      301.94      359.75     55.25 o 
   7  41   7       27.76      -27.90     58.39 o 
   1  43   7      247.74      340.83     40.61 o 
   3  43   7       84.71       92.45     36.55 o 
   5  43   7      106.64      207.46     50.07 o 
   1  45   7      207.64      237.38     38.61 o 
   4   0   8      217.27      246.52     76.10 o 
   8   0   8      449.76      543.38    100.88 o 
   2   2   8      118.98      115.42     51.05 o 
   4   2   8      153.78      124.57     56.76 o 
   6   2   8      137.58      122.65     48.13 o 
   8   2   8      118.30       65.94     54.72 o 
  10   2   8       51.75       55.02     67.62 o 
   0   4   8      142.37      131.77     98.02 o 
   2   4   8      102.01      126.35     72.12 o 
   4   4   8       36.25      104.52     54.31 o 
   6   4   8      284.10      307.37     65.99 o 
   8   4   8       30.44       46.18     54.54 o 
  10   4   8      236.37      237.34     81.12 o 
  12   4   8       71.07      165.34    105.17 o 
   2   6   8      411.53      389.73     82.37 o 
   4   6   8        8.56      -22.65     46.51 o 
   6   6   8      164.06      210.91     52.15 o 
   8   6   8       11.06       69.68     67.72 o 
  10   6   8       32.71      -17.25    152.21 o 
  12   6   8      270.02      286.75    124.81 o 
   0   8   8      315.48      254.90     75.92 o 
   2   8   8      137.63      156.26     47.09 o 
   4   8   8      420.11      285.48     64.57 o 
   6   8   8       70.29       84.36     47.71 o 
   8   8   8       14.09       20.81     67.69 o 
  10   8   8      148.04      196.71     78.45 o 
  12   8   8       11.81      -13.75     91.77 o 
   2  10   8        3.28      -28.55     37.04 o 
   4  10   8       73.33       94.60     45.24 o 
   6  10   8       28.50      -24.75     42.08 o 
   8  10   8        0.76        1.71     64.86 o 
  10  10   8      132.83      129.81    112.67 o 
   0  12   8      605.03      546.08    120.61 o 
   2  12   8       99.96       73.03     39.87 o 
   4  12   8       86.35       41.42     42.82 o 
   6  12   8      229.87      292.82     57.59 o 
   8  12   8       97.06      115.41     74.77 o 
  10  12   8      119.40      244.26    108.56 o 
   2  14   8       28.83        5.75     37.73 o 
   4  14   8      296.72      292.21     48.64 o 
   6  14   8       19.05       20.26     43.37 o 
   8  14   8       18.29        6.43     53.14 o 
   0  16   8      244.61      164.03     78.08 o 
   2  16   8       14.68        6.18     36.82 o 
   4  16   8       75.06      111.42     41.83 o 
   6  16   8      172.81      229.82     60.90 o 
   8  16   8       33.62      104.26     56.46 o 
   2  18   8      296.72      277.65     45.33 o 
   4  18   8      123.33      130.23     50.97 o 
   6  18   8        4.77      -14.74     48.70 o 
   8  18   8      141.13      186.76     53.12 o 
   0  20   8       96.78      193.72     94.27 o 
   2  20   8      302.75      278.70     47.22 o 
   4  20   8       11.86       -7.23     41.81 o 
   6  20   8       46.56       49.41     41.20 o 
   8  20   8       81.99       77.04     48.98 o 
  10  20   8      112.13       81.52     84.37 o 
   2  22   8       59.58       81.71     41.51 o 
   4  22   8        7.58       36.48     41.79 o 
   6  22   8      233.68      283.49     61.01 o 
   8  22   8        1.23       50.42     57.03 o 
  10  22   8       17.19       10.71    104.45 o 
   0  24   8       62.18       77.85     64.02 o 
   2  24   8       72.41       77.67     45.28 o 
   4  24   8      282.10      277.98     57.16 o 
   6  24   8       20.25       47.50     46.24 o 
   8  24   8       37.62      162.37     63.71 o 
   2  26   8       92.21      116.16     45.69 o 
   4  26   8       25.36       18.60     43.80 o 
   6  26   8       11.09        9.34     46.31 o 
   8  26   8       16.14       55.89    104.27 o 
   0  28   8      333.70      365.79    154.89 o 
   2  28   8       37.44       38.30     43.66 o 
   4  28   8       28.16      153.26     61.93 o 
   6  28   8      147.08      232.44     84.35 o 
   8  28   8       54.70      203.90    119.27 o 
   2  30   8       18.05       37.57     65.56 o 
   4  30   8       75.26       20.31     66.46 o 
   6  30   8       86.73       77.26     75.08 o 
   0  32   8      125.43       89.81    103.20 o 
   2  32   8       45.00       98.17     73.66 o 
   4  32   8      155.16      236.42     86.36 o 
   2  34   8      139.81      158.58     77.36 o 
   4  34   8       22.83      117.48     77.93 o 
   5   5   9        5.79      -83.03     83.03 o 
   5   7   9       33.12       23.03    101.42 o 
   3   9   9       33.14       -1.79     93.38 o 
   5   9   9      124.51       17.32     94.99 o 
   1  11   9        2.25      -29.46     86.24 o 
   3  11   9       23.24       42.85     84.81 o 
   1  13   9       37.26      -44.40     57.72 o 
   3  13   9       14.83        2.14     95.70 o 
   1  15   9       47.03        4.03     66.08 o 
   1  17   9       42.39      176.23    103.02 o 
   3  17   9       13.06       -7.68     96.60 o 
                                                 
